# Supplementary material for: Attachment and propensity for reporting compassionate opportunities and behavior in everyday life
Source: Front Psychol. 2024 Jul 31;15:1409537. doi: 10.3389/fpsyg.2024.1409537 (PMC11322129; doi:10.3389/fpsyg.2024.1409537)
Supplement: Supplementary file 1 [file Table_1.XLSX]

## Sheet: Sheet1
ResponseId	Consent	Gender	Gender_3_TEXT	Age	Ethnicity	Education	Education_6_TEXT	Income	ECRRAnx1	ECRRAnx2	ECRRAnx3	ECRRAnx4	ECRRAnx5	ECRRAnx6	ECRRAnx7	ECRRAnx8	ECRRAnx9Rev	ECRRAnx10	ECRRAnx11Rev	ECRRAnx12	ECRRAnx13	ECRRAnx14	ECRRAnx15	ECRRAnx16	ECRRAnx17	ECRRAnx18	ECRRAvo19	ECRRAvo20Rev	ECRRAvo21	ECRRAvo22Rev	ECRRAvo23	ECRRAvo24	ECRRAvo25	ECRRAvo26Rev	ECRRAvo27Rev	ECRRAvo28Rev	ECRRAvo29Rev	ECRRAvo30Rev	ECRRAvo31Rev	ECRRAvo32	ECRRAvo33Rev	ECRRAvo34Rev	ECRRAvo35Rev	ECRRAvo36Rev	fcs_self_1	fcs_self_2	fcs_self_3	fcs_self_4	fcs_self_5
R_WwfVSmhNZDN8QoN	1	1		2	3	1		2	6	6	7	2	4	6	2	2	4	1	4	4	5	4	6	5	7	1	1	7	3	7	1	1	2	5	7	7	6	7	7	4	7	4	6	6	3	5	3	1	4
R_WwfVSmhNZDN8QoN	1	1		2	3	1		2	6	6	7	2	4	6	2	2	4	1	4	4	5	4	6	5	7	1	1	7	3	7	1	1	2	5	7	7	6	7	7	4	7	4	6	6	3	5	3	1	4
R_WwfVSmhNZDN8QoN	1	1		2	3	1		2	6	6	7	2	4	6	2	2	4	1	4	4	5	4	6	5	7	1	1	7	3	7	1	1	2	5	7	7	6	7	7	4	7	4	6	6	3	5	3	1	4
R_WwfVSmhNZDN8QoN	1	1		2	3	1		2	6	6	7	2	4	6	2	2	4	1	4	4	5	4	6	5	7	1	1	7	3	7	1	1	2	5	7	7	6	7	7	4	7	4	6	6	3	5	3	1	4
R_WwfVSmhNZDN8QoN	1	1		2	3	1		2	6	6	7	2	4	6	2	2	4	1	4	4	5	4	6	5	7	1	1	7	3	7	1	1	2	5	7	7	6	7	7	4	7	4	6	6	3	5	3	1	4
R_WwfVSmhNZDN8QoN	1	1		2	3	1		2	6	6	7	2	4	6	2	2	4	1	4	4	5	4	6	5	7	1	1	7	3	7	1	1	2	5	7	7	6	7	7	4	7	4	6	6	3	5	3	1	4
R_WwfVSmhNZDN8QoN	1	1		2	3	1		2	6	6	7	2	4	6	2	2	4	1	4	4	5	4	6	5	7	1	1	7	3	7	1	1	2	5	7	7	6	7	7	4	7	4	6	6	3	5	3	1	4
R_WwfVSmhNZDN8QoN	1	1		2	3	1		2	6	6	7	2	4	6	2	2	4	1	4	4	5	4	6	5	7	1	1	7	3	7	1	1	2	5	7	7	6	7	7	4	7	4	6	6	3	5	3	1	4
R_WwfVSmhNZDN8QoN	1	1		2	3	1		2	6	6	7	2	4	6	2	2	4	1	4	4	5	4	6	5	7	1	1	7	3	7	1	1	2	5	7	7	6	7	7	4	7	4	6	6	3	5	3	1	4
R_WwfVSmhNZDN8QoN	1	1		2	3	1		2	6	6	7	2	4	6	2	2	4	1	4	4	5	4	6	5	7	1	1	7	3	7	1	1	2	5	7	7	6	7	7	4	7	4	6	6	3	5	3	1	4
R_WwfVSmhNZDN8QoN	1	1		2	3	1		2	6	6	7	2	4	6	2	2	4	1	4	4	5	4	6	5	7	1	1	7	3	7	1	1	2	5	7	7	6	7	7	4	7	4	6	6	3	5	3	1	4
R_WwfVSmhNZDN8QoN	1	1		2	3	1		2	6	6	7	2	4	6	2	2	4	1	4	4	5	4	6	5	7	1	1	7	3	7	1	1	2	5	7	7	6	7	7	4	7	4	6	6	3	5	3	1	4
R_WwfVSmhNZDN8QoN	1	1		2	3	1		2	6	6	7	2	4	6	2	2	4	1	4	4	5	4	6	5	7	1	1	7	3	7	1	1	2	5	7	7	6	7	7	4	7	4	6	6	3	5	3	1	4
R_WwfVSmhNZDN8QoN	1	1		2	3	1		2	6	6	7	2	4	6	2	2	4	1	4	4	5	4	6	5	7	1	1	7	3	7	1	1	2	5	7	7	6	7	7	4	7	4	6	6	3	5	3	1	4
R_WwfVSmhNZDN8QoN	1	1		2	3	1		2	6	6	7	2	4	6	2	2	4	1	4	4	5	4	6	5	7	1	1	7	3	7	1	1	2	5	7	7	6	7	7	4	7	4	6	6	3	5	3	1	4
R_WwfVSmhNZDN8QoN	1	1		2	3	1		2	6	6	7	2	4	6	2	2	4	1	4	4	5	4	6	5	7	1	1	7	3	7	1	1	2	5	7	7	6	7	7	4	7	4	6	6	3	5	3	1	4
R_WwfVSmhNZDN8QoN	1	1		2	3	1		2	6	6	7	2	4	6	2	2	4	1	4	4	5	4	6	5	7	1	1	7	3	7	1	1	2	5	7	7	6	7	7	4	7	4	6	6	3	5	3	1	4
R_WwfVSmhNZDN8QoN	1	1		2	3	1		2	6	6	7	2	4	6	2	2	4	1	4	4	5	4	6	5	7	1	1	7	3	7	1	1	2	5	7	7	6	7	7	4	7	4	6	6	3	5	3	1	4
R_WwfVSmhNZDN8QoN	1	1		2	3	1		2	6	6	7	2	4	6	2	2	4	1	4	4	5	4	6	5	7	1	1	7	3	7	1	1	2	5	7	7	6	7	7	4	7	4	6	6	3	5	3	1	4
R_WwfVSmhNZDN8QoN	1	1		2	3	1		2	6	6	7	2	4	6	2	2	4	1	4	4	5	4	6	5	7	1	1	7	3	7	1	1	2	5	7	7	6	7	7	4	7	4	6	6	3	5	3	1	4
R_WwfVSmhNZDN8QoN	1	1		2	3	1		2	6	6	7	2	4	6	2	2	4	1	4	4	5	4	6	5	7	1	1	7	3	7	1	1	2	5	7	7	6	7	7	4	7	4	6	6	3	5	3	1	4
R_WwfVSmhNZDN8QoN	1	1		2	3	1		2	6	6	7	2	4	6	2	2	4	1	4	4	5	4	6	5	7	1	1	7	3	7	1	1	2	5	7	7	6	7	7	4	7	4	6	6	3	5	3	1	4
R_WwfVSmhNZDN8QoN	1	1		2	3	1		2	6	6	7	2	4	6	2	2	4	1	4	4	5	4	6	5	7	1	1	7	3	7	1	1	2	5	7	7	6	7	7	4	7	4	6	6	3	5	3	1	4
R_WwfVSmhNZDN8QoN	1	1		2	3	1		2	6	6	7	2	4	6	2	2	4	1	4	4	5	4	6	5	7	1	1	7	3	7	1	1	2	5	7	7	6	7	7	4	7	4	6	6	3	5	3	1	4
R_WwfVSmhNZDN8QoN	1	1		2	3	1		2	6	6	7	2	4	6	2	2	4	1	4	4	5	4	6	5	7	1	1	7	3	7	1	1	2	5	7	7	6	7	7	4	7	4	6	6	3	5	3	1	4
R_AiE1jyhZS2UNNFn	1	1		3	1	1		1	5	6	5	7	5	6	2	7	4	2	2	3	4	2	5	1	6	5	6	5	6	3	3	5	5	1	2	6	6	6	6	2	2	6	2	5	4	2	1	2	1
R_AiE1jyhZS2UNNFn	1	1		3	1	1		1	5	6	5	7	5	6	2	7	4	2	2	3	4	2	5	1	6	5	6	5	6	3	3	5	5	1	2	6	6	6	6	2	2	6	2	5	4	2	1	2	1
R_AiE1jyhZS2UNNFn	1	1		3	1	1		1	5	6	5	7	5	6	2	7	4	2	2	3	4	2	5	1	6	5	6	5	6	3	3	5	5	1	2	6	6	6	6	2	2	6	2	5	4	2	1	2	1
R_AiE1jyhZS2UNNFn	1	1		3	1	1		1	5	6	5	7	5	6	2	7	4	2	2	3	4	2	5	1	6	5	6	5	6	3	3	5	5	1	2	6	6	6	6	2	2	6	2	5	4	2	1	2	1
R_AiE1jyhZS2UNNFn	1	1		3	1	1		1	5	6	5	7	5	6	2	7	4	2	2	3	4	2	5	1	6	5	6	5	6	3	3	5	5	1	2	6	6	6	6	2	2	6	2	5	4	2	1	2	1
R_AiE1jyhZS2UNNFn	1	1		3	1	1		1	5	6	5	7	5	6	2	7	4	2	2	3	4	2	5	1	6	5	6	5	6	3	3	5	5	1	2	6	6	6	6	2	2	6	2	5	4	2	1	2	1
R_AiE1jyhZS2UNNFn	1	1		3	1	1		1	5	6	5	7	5	6	2	7	4	2	2	3	4	2	5	1	6	5	6	5	6	3	3	5	5	1	2	6	6	6	6	2	2	6	2	5	4	2	1	2	1
R_AiE1jyhZS2UNNFn	1	1		3	1	1		1	5	6	5	7	5	6	2	7	4	2	2	3	4	2	5	1	6	5	6	5	6	3	3	5	5	1	2	6	6	6	6	2	2	6	2	5	4	2	1	2	1
R_AiE1jyhZS2UNNFn	1	1		3	1	1		1	5	6	5	7	5	6	2	7	4	2	2	3	4	2	5	1	6	5	6	5	6	3	3	5	5	1	2	6	6	6	6	2	2	6	2	5	4	2	1	2	1
R_AiE1jyhZS2UNNFn	1	1		3	1	1		1	5	6	5	7	5	6	2	7	4	2	2	3	4	2	5	1	6	5	6	5	6	3	3	5	5	1	2	6	6	6	6	2	2	6	2	5	4	2	1	2	1
R_AiE1jyhZS2UNNFn	1	1		3	1	1		1	5	6	5	7	5	6	2	7	4	2	2	3	4	2	5	1	6	5	6	5	6	3	3	5	5	1	2	6	6	6	6	2	2	6	2	5	4	2	1	2	1
R_AiE1jyhZS2UNNFn	1	1		3	1	1		1	5	6	5	7	5	6	2	7	4	2	2	3	4	2	5	1	6	5	6	5	6	3	3	5	5	1	2	6	6	6	6	2	2	6	2	5	4	2	1	2	1
R_2uvtaQws6TTXB6B	1	1		3	3	1		5	6	6	3	5	6	7	3	4	3	3	6	5	4	5	5	3	5	3	4	5	3	6	4	3	2	3	3	5	5	3	5	2	6	6	4	5	2	2	4	2	2
R_2uvtaQws6TTXB6B	1	1		3	3	1		5	6	6	3	5	6	7	3	4	3	3	6	5	4	5	5	3	5	3	4	5	3	6	4	3	2	3	3	5	5	3	5	2	6	6	4	5	2	2	4	2	2
R_2uvtaQws6TTXB6B	1	1		3	3	1		5	6	6	3	5	6	7	3	4	3	3	6	5	4	5	5	3	5	3	4	5	3	6	4	3	2	3	3	5	5	3	5	2	6	6	4	5	2	2	4	2	2
R_2uvtaQws6TTXB6B	1	1		3	3	1		5	6	6	3	5	6	7	3	4	3	3	6	5	4	5	5	3	5	3	4	5	3	6	4	3	2	3	3	5	5	3	5	2	6	6	4	5	2	2	4	2	2
R_2uvtaQws6TTXB6B	1	1		3	3	1		5	6	6	3	5	6	7	3	4	3	3	6	5	4	5	5	3	5	3	4	5	3	6	4	3	2	3	3	5	5	3	5	2	6	6	4	5	2	2	4	2	2
R_2uvtaQws6TTXB6B	1	1		3	3	1		5	6	6	3	5	6	7	3	4	3	3	6	5	4	5	5	3	5	3	4	5	3	6	4	3	2	3	3	5	5	3	5	2	6	6	4	5	2	2	4	2	2
R_2uvtaQws6TTXB6B	1	1		3	3	1		5	6	6	3	5	6	7	3	4	3	3	6	5	4	5	5	3	5	3	4	5	3	6	4	3	2	3	3	5	5	3	5	2	6	6	4	5	2	2	4	2	2
R_2uvtaQws6TTXB6B	1	1		3	3	1		5	6	6	3	5	6	7	3	4	3	3	6	5	4	5	5	3	5	3	4	5	3	6	4	3	2	3	3	5	5	3	5	2	6	6	4	5	2	2	4	2	2
R_2uvtaQws6TTXB6B	1	1		3	3	1		5	6	6	3	5	6	7	3	4	3	3	6	5	4	5	5	3	5	3	4	5	3	6	4	3	2	3	3	5	5	3	5	2	6	6	4	5	2	2	4	2	2
R_2uvtaQws6TTXB6B	1	1		3	3	1		5	6	6	3	5	6	7	3	4	3	3	6	5	4	5	5	3	5	3	4	5	3	6	4	3	2	3	3	5	5	3	5	2	6	6	4	5	2	2	4	2	2
R_2uvtaQws6TTXB6B	1	1		3	3	1		5	6	6	3	5	6	7	3	4	3	3	6	5	4	5	5	3	5	3	4	5	3	6	4	3	2	3	3	5	5	3	5	2	6	6	4	5	2	2	4	2	2
R_2uvtaQws6TTXB6B	1	1		3	3	1		5	6	6	3	5	6	7	3	4	3	3	6	5	4	5	5	3	5	3	4	5	3	6	4	3	2	3	3	5	5	3	5	2	6	6	4	5	2	2	4	2	2
R_2uvtaQws6TTXB6B	1	1		3	3	1		5	6	6	3	5	6	7	3	4	3	3	6	5	4	5	5	3	5	3	4	5	3	6	4	3	2	3	3	5	5	3	5	2	6	6	4	5	2	2	4	2	2
R_2uvtaQws6TTXB6B	1	1		3	3	1		5	6	6	3	5	6	7	3	4	3	3	6	5	4	5	5	3	5	3	4	5	3	6	4	3	2	3	3	5	5	3	5	2	6	6	4	5	2	2	4	2	2
R_2uvtaQws6TTXB6B	1	1		3	3	1		5	6	6	3	5	6	7	3	4	3	3	6	5	4	5	5	3	5	3	4	5	3	6	4	3	2	3	3	5	5	3	5	2	6	6	4	5	2	2	4	2	2
R_2uvtaQws6TTXB6B	1	1		3	3	1		5	6	6	3	5	6	7	3	4	3	3	6	5	4	5	5	3	5	3	4	5	3	6	4	3	2	3	3	5	5	3	5	2	6	6	4	5	2	2	4	2	2
R_2uvtaQws6TTXB6B	1	1		3	3	1		5	6	6	3	5	6	7	3	4	3	3	6	5	4	5	5	3	5	3	4	5	3	6	4	3	2	3	3	5	5	3	5	2	6	6	4	5	2	2	4	2	2
R_2uvtaQws6TTXB6B	1	1		3	3	1		5	6	6	3	5	6	7	3	4	3	3	6	5	4	5	5	3	5	3	4	5	3	6	4	3	2	3	3	5	5	3	5	2	6	6	4	5	2	2	4	2	2
R_2uvtaQws6TTXB6B	1	1		3	3	1		5	6	6	3	5	6	7	3	4	3	3	6	5	4	5	5	3	5	3	4	5	3	6	4	3	2	3	3	5	5	3	5	2	6	6	4	5	2	2	4	2	2
R_2uvtaQws6TTXB6B	1	1		3	3	1		5	6	6	3	5	6	7	3	4	3	3	6	5	4	5	5	3	5	3	4	5	3	6	4	3	2	3	3	5	5	3	5	2	6	6	4	5	2	2	4	2	2
R_2uvtaQws6TTXB6B	1	1		3	3	1		5	6	6	3	5	6	7	3	4	3	3	6	5	4	5	5	3	5	3	4	5	3	6	4	3	2	3	3	5	5	3	5	2	6	6	4	5	2	2	4	2	2
R_2uvtaQws6TTXB6B	1	1		3	3	1		5	6	6	3	5	6	7	3	4	3	3	6	5	4	5	5	3	5	3	4	5	3	6	4	3	2	3	3	5	5	3	5	2	6	6	4	5	2	2	4	2	2
R_2uvtaQws6TTXB6B	1	1		3	3	1		5	6	6	3	5	6	7	3	4	3	3	6	5	4	5	5	3	5	3	4	5	3	6	4	3	2	3	3	5	5	3	5	2	6	6	4	5	2	2	4	2	2
R_2uvtaQws6TTXB6B	1	1		3	3	1		5	6	6	3	5	6	7	3	4	3	3	6	5	4	5	5	3	5	3	4	5	3	6	4	3	2	3	3	5	5	3	5	2	6	6	4	5	2	2	4	2	2
R_2uvtaQws6TTXB6B	1	1		3	3	1		5	6	6	3	5	6	7	3	4	3	3	6	5	4	5	5	3	5	3	4	5	3	6	4	3	2	3	3	5	5	3	5	2	6	6	4	5	2	2	4	2	2
R_2uvtaQws6TTXB6B	1	1		3	3	1		5	6	6	3	5	6	7	3	4	3	3	6	5	4	5	5	3	5	3	4	5	3	6	4	3	2	3	3	5	5	3	5	2	6	6	4	5	2	2	4	2	2
R_2uvtaQws6TTXB6B	1	1		3	3	1		5	6	6	3	5	6	7	3	4	3	3	6	5	4	5	5	3	5	3	4	5	3	6	4	3	2	3	3	5	5	3	5	2	6	6	4	5	2	2	4	2	2
R_2uvtaQws6TTXB6B	1	1		3	3	1		5	6	6	3	5	6	7	3	4	3	3	6	5	4	5	5	3	5	3	4	5	3	6	4	3	2	3	3	5	5	3	5	2	6	6	4	5	2	2	4	2	2
R_2uvtaQws6TTXB6B	1	1		3	3	1		5	6	6	3	5	6	7	3	4	3	3	6	5	4	5	5	3	5	3	4	5	3	6	4	3	2	3	3	5	5	3	5	2	6	6	4	5	2	2	4	2	2
R_3fy5AHECPANsuGr	1	1		4	3	2		4	6	5	4	4	5	7	4	4	3	4	5	2	2	4	4	4	3	2	2	7	3	7	2	2	2	6	6	6	6	5	6	3	3	5	4	7	2	2	3	2	2
R_3fy5AHECPANsuGr	1	1		4	3	2		4	6	5	4	4	5	7	4	4	3	4	5	2	2	4	4	4	3	2	2	7	3	7	2	2	2	6	6	6	6	5	6	3	3	5	4	7	2	2	3	2	2
R_3fy5AHECPANsuGr	1	1		4	3	2		4	6	5	4	4	5	7	4	4	3	4	5	2	2	4	4	4	3	2	2	7	3	7	2	2	2	6	6	6	6	5	6	3	3	5	4	7	2	2	3	2	2
R_3fy5AHECPANsuGr	1	1		4	3	2		4	6	5	4	4	5	7	4	4	3	4	5	2	2	4	4	4	3	2	2	7	3	7	2	2	2	6	6	6	6	5	6	3	3	5	4	7	2	2	3	2	2
R_3fy5AHECPANsuGr	1	1		4	3	2		4	6	5	4	4	5	7	4	4	3	4	5	2	2	4	4	4	3	2	2	7	3	7	2	2	2	6	6	6	6	5	6	3	3	5	4	7	2	2	3	2	2
R_3fy5AHECPANsuGr	1	1		4	3	2		4	6	5	4	4	5	7	4	4	3	4	5	2	2	4	4	4	3	2	2	7	3	7	2	2	2	6	6	6	6	5	6	3	3	5	4	7	2	2	3	2	2
R_3fy5AHECPANsuGr	1	1		4	3	2		4	6	5	4	4	5	7	4	4	3	4	5	2	2	4	4	4	3	2	2	7	3	7	2	2	2	6	6	6	6	5	6	3	3	5	4	7	2	2	3	2	2
R_3fy5AHECPANsuGr	1	1		4	3	2		4	6	5	4	4	5	7	4	4	3	4	5	2	2	4	4	4	3	2	2	7	3	7	2	2	2	6	6	6	6	5	6	3	3	5	4	7	2	2	3	2	2
R_3fy5AHECPANsuGr	1	1		4	3	2		4	6	5	4	4	5	7	4	4	3	4	5	2	2	4	4	4	3	2	2	7	3	7	2	2	2	6	6	6	6	5	6	3	3	5	4	7	2	2	3	2	2
R_3fy5AHECPANsuGr	1	1		4	3	2		4	6	5	4	4	5	7	4	4	3	4	5	2	2	4	4	4	3	2	2	7	3	7	2	2	2	6	6	6	6	5	6	3	3	5	4	7	2	2	3	2	2
R_3fy5AHECPANsuGr	1	1		4	3	2		4	6	5	4	4	5	7	4	4	3	4	5	2	2	4	4	4	3	2	2	7	3	7	2	2	2	6	6	6	6	5	6	3	3	5	4	7	2	2	3	2	2
R_3fy5AHECPANsuGr	1	1		4	3	2		4	6	5	4	4	5	7	4	4	3	4	5	2	2	4	4	4	3	2	2	7	3	7	2	2	2	6	6	6	6	5	6	3	3	5	4	7	2	2	3	2	2
R_XLF8xCZu7wtmhGN	1	1		2	1	1		5	3	2	3	3	3	6	4	5	5	5	4	3	5	3	6	6	6	2	6	3	5	3	5	5	6	3	3	5	4	3	4	6	5	3	3	3	2	4	1	2	4
R_XLF8xCZu7wtmhGN	1	1		2	1	1		5	3	2	3	3	3	6	4	5	5	5	4	3	5	3	6	6	6	2	6	3	5	3	5	5	6	3	3	5	4	3	4	6	5	3	3	3	2	4	1	2	4
R_XLF8xCZu7wtmhGN	1	1		2	1	1		5	3	2	3	3	3	6	4	5	5	5	4	3	5	3	6	6	6	2	6	3	5	3	5	5	6	3	3	5	4	3	4	6	5	3	3	3	2	4	1	2	4
R_XLF8xCZu7wtmhGN	1	1		2	1	1		5	3	2	3	3	3	6	4	5	5	5	4	3	5	3	6	6	6	2	6	3	5	3	5	5	6	3	3	5	4	3	4	6	5	3	3	3	2	4	1	2	4
R_XLF8xCZu7wtmhGN	1	1		2	1	1		5	3	2	3	3	3	6	4	5	5	5	4	3	5	3	6	6	6	2	6	3	5	3	5	5	6	3	3	5	4	3	4	6	5	3	3	3	2	4	1	2	4
R_XLF8xCZu7wtmhGN	1	1		2	1	1		5	3	2	3	3	3	6	4	5	5	5	4	3	5	3	6	6	6	2	6	3	5	3	5	5	6	3	3	5	4	3	4	6	5	3	3	3	2	4	1	2	4
R_XLF8xCZu7wtmhGN	1	1		2	1	1		5	3	2	3	3	3	6	4	5	5	5	4	3	5	3	6	6	6	2	6	3	5	3	5	5	6	3	3	5	4	3	4	6	5	3	3	3	2	4	1	2	4
R_XLF8xCZu7wtmhGN	1	1		2	1	1		5	3	2	3	3	3	6	4	5	5	5	4	3	5	3	6	6	6	2	6	3	5	3	5	5	6	3	3	5	4	3	4	6	5	3	3	3	2	4	1	2	4
R_XLF8xCZu7wtmhGN	1	1		2	1	1		5	3	2	3	3	3	6	4	5	5	5	4	3	5	3	6	6	6	2	6	3	5	3	5	5	6	3	3	5	4	3	4	6	5	3	3	3	2	4	1	2	4
R_XLF8xCZu7wtmhGN	1	1		2	1	1		5	3	2	3	3	3	6	4	5	5	5	4	3	5	3	6	6	6	2	6	3	5	3	5	5	6	3	3	5	4	3	4	6	5	3	3	3	2	4	1	2	4
R_XLF8xCZu7wtmhGN	1	1		2	1	1		5	3	2	3	3	3	6	4	5	5	5	4	3	5	3	6	6	6	2	6	3	5	3	5	5	6	3	3	5	4	3	4	6	5	3	3	3	2	4	1	2	4
R_XLF8xCZu7wtmhGN	1	1		2	1	1		5	3	2	3	3	3	6	4	5	5	5	4	3	5	3	6	6	6	2	6	3	5	3	5	5	6	3	3	5	4	3	4	6	5	3	3	3	2	4	1	2	4
R_XLF8xCZu7wtmhGN	1	1		2	1	1		5	3	2	3	3	3	6	4	5	5	5	4	3	5	3	6	6	6	2	6	3	5	3	5	5	6	3	3	5	4	3	4	6	5	3	3	3	2	4	1	2	4
R_XLF8xCZu7wtmhGN	1	1		2	1	1		5	3	2	3	3	3	6	4	5	5	5	4	3	5	3	6	6	6	2	6	3	5	3	5	5	6	3	3	5	4	3	4	6	5	3	3	3	2	4	1	2	4
R_XLF8xCZu7wtmhGN	1	1		2	1	1		5	3	2	3	3	3	6	4	5	5	5	4	3	5	3	6	6	6	2	6	3	5	3	5	5	6	3	3	5	4	3	4	6	5	3	3	3	2	4	1	2	4
R_XLF8xCZu7wtmhGN	1	1		2	1	1		5	3	2	3	3	3	6	4	5	5	5	4	3	5	3	6	6	6	2	6	3	5	3	5	5	6	3	3	5	4	3	4	6	5	3	3	3	2	4	1	2	4
R_XLF8xCZu7wtmhGN	1	1		2	1	1		5	3	2	3	3	3	6	4	5	5	5	4	3	5	3	6	6	6	2	6	3	5	3	5	5	6	3	3	5	4	3	4	6	5	3	3	3	2	4	1	2	4
R_XLF8xCZu7wtmhGN	1	1		2	1	1		5	3	2	3	3	3	6	4	5	5	5	4	3	5	3	6	6	6	2	6	3	5	3	5	5	6	3	3	5	4	3	4	6	5	3	3	3	2	4	1	2	4
R_XLF8xCZu7wtmhGN	1	1		2	1	1		5	3	2	3	3	3	6	4	5	5	5	4	3	5	3	6	6	6	2	6	3	5	3	5	5	6	3	3	5	4	3	4	6	5	3	3	3	2	4	1	2	4
R_XLF8xCZu7wtmhGN	1	1		2	1	1		5	3	2	3	3	3	6	4	5	5	5	4	3	5	3	6	6	6	2	6	3	5	3	5	5	6	3	3	5	4	3	4	6	5	3	3	3	2	4	1	2	4
R_XLF8xCZu7wtmhGN	1	1		2	1	1		5	3	2	3	3	3	6	4	5	5	5	4	3	5	3	6	6	6	2	6	3	5	3	5	5	6	3	3	5	4	3	4	6	5	3	3	3	2	4	1	2	4
R_XLF8xCZu7wtmhGN	1	1		2	1	1		5	3	2	3	3	3	6	4	5	5	5	4	3	5	3	6	6	6	2	6	3	5	3	5	5	6	3	3	5	4	3	4	6	5	3	3	3	2	4	1	2	4
R_XLF8xCZu7wtmhGN	1	1		2	1	1		5	3	2	3	3	3	6	4	5	5	5	4	3	5	3	6	6	6	2	6	3	5	3	5	5	6	3	3	5	4	3	4	6	5	3	3	3	2	4	1	2	4
R_XLF8xCZu7wtmhGN	1	1		2	1	1		5	3	2	3	3	3	6	4	5	5	5	4	3	5	3	6	6	6	2	6	3	5	3	5	5	6	3	3	5	4	3	4	6	5	3	3	3	2	4	1	2	4
R_XLF8xCZu7wtmhGN	1	1		2	1	1		5	3	2	3	3	3	6	4	5	5	5	4	3	5	3	6	6	6	2	6	3	5	3	5	5	6	3	3	5	4	3	4	6	5	3	3	3	2	4	1	2	4
R_XLF8xCZu7wtmhGN	1	1		2	1	1		5	3	2	3	3	3	6	4	5	5	5	4	3	5	3	6	6	6	2	6	3	5	3	5	5	6	3	3	5	4	3	4	6	5	3	3	3	2	4	1	2	4
R_1mgvVL8FQHFw9Sd	1	1		2	1	1		4	3	3	1	2	4	3	2	7	2	4	3	3	2	5	7	5	7	2	6	6	7	7	3	5	3	7	7	5	5	6	6	3	3	5	7	2	2	5	4	1	5
R_1mgvVL8FQHFw9Sd	1	1		2	1	1		4	3	3	1	2	4	3	2	7	2	4	3	3	2	5	7	5	7	2	6	6	7	7	3	5	3	7	7	5	5	6	6	3	3	5	7	2	2	5	4	1	5
R_1mgvVL8FQHFw9Sd	1	1		2	1	1		4	3	3	1	2	4	3	2	7	2	4	3	3	2	5	7	5	7	2	6	6	7	7	3	5	3	7	7	5	5	6	6	3	3	5	7	2	2	5	4	1	5
R_1mgvVL8FQHFw9Sd	1	1		2	1	1		4	3	3	1	2	4	3	2	7	2	4	3	3	2	5	7	5	7	2	6	6	7	7	3	5	3	7	7	5	5	6	6	3	3	5	7	2	2	5	4	1	5
R_1mgvVL8FQHFw9Sd	1	1		2	1	1		4	3	3	1	2	4	3	2	7	2	4	3	3	2	5	7	5	7	2	6	6	7	7	3	5	3	7	7	5	5	6	6	3	3	5	7	2	2	5	4	1	5
R_1mgvVL8FQHFw9Sd	1	1		2	1	1		4	3	3	1	2	4	3	2	7	2	4	3	3	2	5	7	5	7	2	6	6	7	7	3	5	3	7	7	5	5	6	6	3	3	5	7	2	2	5	4	1	5
R_1mgvVL8FQHFw9Sd	1	1		2	1	1		4	3	3	1	2	4	3	2	7	2	4	3	3	2	5	7	5	7	2	6	6	7	7	3	5	3	7	7	5	5	6	6	3	3	5	7	2	2	5	4	1	5
R_1mgvVL8FQHFw9Sd	1	1		2	1	1		4	3	3	1	2	4	3	2	7	2	4	3	3	2	5	7	5	7	2	6	6	7	7	3	5	3	7	7	5	5	6	6	3	3	5	7	2	2	5	4	1	5
R_1mgvVL8FQHFw9Sd	1	1		2	1	1		4	3	3	1	2	4	3	2	7	2	4	3	3	2	5	7	5	7	2	6	6	7	7	3	5	3	7	7	5	5	6	6	3	3	5	7	2	2	5	4	1	5
R_1mgvVL8FQHFw9Sd	1	1		2	1	1		4	3	3	1	2	4	3	2	7	2	4	3	3	2	5	7	5	7	2	6	6	7	7	3	5	3	7	7	5	5	6	6	3	3	5	7	2	2	5	4	1	5
R_1mgvVL8FQHFw9Sd	1	1		2	1	1		4	3	3	1	2	4	3	2	7	2	4	3	3	2	5	7	5	7	2	6	6	7	7	3	5	3	7	7	5	5	6	6	3	3	5	7	2	2	5	4	1	5
R_1mgvVL8FQHFw9Sd	1	1		2	1	1		4	3	3	1	2	4	3	2	7	2	4	3	3	2	5	7	5	7	2	6	6	7	7	3	5	3	7	7	5	5	6	6	3	3	5	7	2	2	5	4	1	5
R_1mgvVL8FQHFw9Sd	1	1		2	1	1		4	3	3	1	2	4	3	2	7	2	4	3	3	2	5	7	5	7	2	6	6	7	7	3	5	3	7	7	5	5	6	6	3	3	5	7	2	2	5	4	1	5
R_1mgvVL8FQHFw9Sd	1	1		2	1	1		4	3	3	1	2	4	3	2	7	2	4	3	3	2	5	7	5	7	2	6	6	7	7	3	5	3	7	7	5	5	6	6	3	3	5	7	2	2	5	4	1	5
R_1mgvVL8FQHFw9Sd	1	1		2	1	1		4	3	3	1	2	4	3	2	7	2	4	3	3	2	5	7	5	7	2	6	6	7	7	3	5	3	7	7	5	5	6	6	3	3	5	7	2	2	5	4	1	5
R_2c2dE9fRTal4si6	1	1		11	1	2		6	4	6	4	5	2	5	4	5	4	2	5	1	2	3	3	1	5	1	3	5	5	3	3	2	3	3	3	5	6	6	6	2	5	5	3	7	2	3	4	3	4
R_2c2dE9fRTal4si6	1	1		11	1	2		6	4	6	4	5	2	5	4	5	4	2	5	1	2	3	3	1	5	1	3	5	5	3	3	2	3	3	3	5	6	6	6	2	5	5	3	7	2	3	4	3	4
R_2c2dE9fRTal4si6	1	1		11	1	2		6	4	6	4	5	2	5	4	5	4	2	5	1	2	3	3	1	5	1	3	5	5	3	3	2	3	3	3	5	6	6	6	2	5	5	3	7	2	3	4	3	4
R_2c2dE9fRTal4si6	1	1		11	1	2		6	4	6	4	5	2	5	4	5	4	2	5	1	2	3	3	1	5	1	3	5	5	3	3	2	3	3	3	5	6	6	6	2	5	5	3	7	2	3	4	3	4
R_2c2dE9fRTal4si6	1	1		11	1	2		6	4	6	4	5	2	5	4	5	4	2	5	1	2	3	3	1	5	1	3	5	5	3	3	2	3	3	3	5	6	6	6	2	5	5	3	7	2	3	4	3	4
R_2c2dE9fRTal4si6	1	1		11	1	2		6	4	6	4	5	2	5	4	5	4	2	5	1	2	3	3	1	5	1	3	5	5	3	3	2	3	3	3	5	6	6	6	2	5	5	3	7	2	3	4	3	4
R_2c2dE9fRTal4si6	1	1		11	1	2		6	4	6	4	5	2	5	4	5	4	2	5	1	2	3	3	1	5	1	3	5	5	3	3	2	3	3	3	5	6	6	6	2	5	5	3	7	2	3	4	3	4
R_2c2dE9fRTal4si6	1	1		11	1	2		6	4	6	4	5	2	5	4	5	4	2	5	1	2	3	3	1	5	1	3	5	5	3	3	2	3	3	3	5	6	6	6	2	5	5	3	7	2	3	4	3	4
R_2c2dE9fRTal4si6	1	1		11	1	2		6	4	6	4	5	2	5	4	5	4	2	5	1	2	3	3	1	5	1	3	5	5	3	3	2	3	3	3	5	6	6	6	2	5	5	3	7	2	3	4	3	4
R_2c2dE9fRTal4si6	1	1		11	1	2		6	4	6	4	5	2	5	4	5	4	2	5	1	2	3	3	1	5	1	3	5	5	3	3	2	3	3	3	5	6	6	6	2	5	5	3	7	2	3	4	3	4
R_2c2dE9fRTal4si6	1	1		11	1	2		6	4	6	4	5	2	5	4	5	4	2	5	1	2	3	3	1	5	1	3	5	5	3	3	2	3	3	3	5	6	6	6	2	5	5	3	7	2	3	4	3	4
R_2c2dE9fRTal4si6	1	1		11	1	2		6	4	6	4	5	2	5	4	5	4	2	5	1	2	3	3	1	5	1	3	5	5	3	3	2	3	3	3	5	6	6	6	2	5	5	3	7	2	3	4	3	4
R_2c2dE9fRTal4si6	1	1		11	1	2		6	4	6	4	5	2	5	4	5	4	2	5	1	2	3	3	1	5	1	3	5	5	3	3	2	3	3	3	5	6	6	6	2	5	5	3	7	2	3	4	3	4
R_2c2dE9fRTal4si6	1	1		11	1	2		6	4	6	4	5	2	5	4	5	4	2	5	1	2	3	3	1	5	1	3	5	5	3	3	2	3	3	3	5	6	6	6	2	5	5	3	7	2	3	4	3	4
R_2c2dE9fRTal4si6	1	1		11	1	2		6	4	6	4	5	2	5	4	5	4	2	5	1	2	3	3	1	5	1	3	5	5	3	3	2	3	3	3	5	6	6	6	2	5	5	3	7	2	3	4	3	4
R_2c2dE9fRTal4si6	1	1		11	1	2		6	4	6	4	5	2	5	4	5	4	2	5	1	2	3	3	1	5	1	3	5	5	3	3	2	3	3	3	5	6	6	6	2	5	5	3	7	2	3	4	3	4
R_2c2dE9fRTal4si6	1	1		11	1	2		6	4	6	4	5	2	5	4	5	4	2	5	1	2	3	3	1	5	1	3	5	5	3	3	2	3	3	3	5	6	6	6	2	5	5	3	7	2	3	4	3	4
R_2c2dE9fRTal4si6	1	1		11	1	2		6	4	6	4	5	2	5	4	5	4	2	5	1	2	3	3	1	5	1	3	5	5	3	3	2	3	3	3	5	6	6	6	2	5	5	3	7	2	3	4	3	4
R_2c2dE9fRTal4si6	1	1		11	1	2		6	4	6	4	5	2	5	4	5	4	2	5	1	2	3	3	1	5	1	3	5	5	3	3	2	3	3	3	5	6	6	6	2	5	5	3	7	2	3	4	3	4
R_324x398qo4ca3ip	1	2		2	1	1		1	6	5	4	7	6	5	1	4	5	3	5	6	3	5	1	5	6	1	3	4	3	5	3	2	2	6	6	6	7	5	6	2	4	5	7	5	3	2	4	3	1
R_324x398qo4ca3ip	1	2		2	1	1		1	6	5	4	7	6	5	1	4	5	3	5	6	3	5	1	5	6	1	3	4	3	5	3	2	2	6	6	6	7	5	6	2	4	5	7	5	3	2	4	3	1
R_324x398qo4ca3ip	1	2		2	1	1		1	6	5	4	7	6	5	1	4	5	3	5	6	3	5	1	5	6	1	3	4	3	5	3	2	2	6	6	6	7	5	6	2	4	5	7	5	3	2	4	3	1
R_324x398qo4ca3ip	1	2		2	1	1		1	6	5	4	7	6	5	1	4	5	3	5	6	3	5	1	5	6	1	3	4	3	5	3	2	2	6	6	6	7	5	6	2	4	5	7	5	3	2	4	3	1
R_324x398qo4ca3ip	1	2		2	1	1		1	6	5	4	7	6	5	1	4	5	3	5	6	3	5	1	5	6	1	3	4	3	5	3	2	2	6	6	6	7	5	6	2	4	5	7	5	3	2	4	3	1
R_324x398qo4ca3ip	1	2		2	1	1		1	6	5	4	7	6	5	1	4	5	3	5	6	3	5	1	5	6	1	3	4	3	5	3	2	2	6	6	6	7	5	6	2	4	5	7	5	3	2	4	3	1
R_324x398qo4ca3ip	1	2		2	1	1		1	6	5	4	7	6	5	1	4	5	3	5	6	3	5	1	5	6	1	3	4	3	5	3	2	2	6	6	6	7	5	6	2	4	5	7	5	3	2	4	3	1
R_324x398qo4ca3ip	1	2		2	1	1		1	6	5	4	7	6	5	1	4	5	3	5	6	3	5	1	5	6	1	3	4	3	5	3	2	2	6	6	6	7	5	6	2	4	5	7	5	3	2	4	3	1
R_324x398qo4ca3ip	1	2		2	1	1		1	6	5	4	7	6	5	1	4	5	3	5	6	3	5	1	5	6	1	3	4	3	5	3	2	2	6	6	6	7	5	6	2	4	5	7	5	3	2	4	3	1
R_324x398qo4ca3ip	1	2		2	1	1		1	6	5	4	7	6	5	1	4	5	3	5	6	3	5	1	5	6	1	3	4	3	5	3	2	2	6	6	6	7	5	6	2	4	5	7	5	3	2	4	3	1
R_324x398qo4ca3ip	1	2		2	1	1		1	6	5	4	7	6	5	1	4	5	3	5	6	3	5	1	5	6	1	3	4	3	5	3	2	2	6	6	6	7	5	6	2	4	5	7	5	3	2	4	3	1
R_324x398qo4ca3ip	1	2		2	1	1		1	6	5	4	7	6	5	1	4	5	3	5	6	3	5	1	5	6	1	3	4	3	5	3	2	2	6	6	6	7	5	6	2	4	5	7	5	3	2	4	3	1
R_324x398qo4ca3ip	1	2		2	1	1		1	6	5	4	7	6	5	1	4	5	3	5	6	3	5	1	5	6	1	3	4	3	5	3	2	2	6	6	6	7	5	6	2	4	5	7	5	3	2	4	3	1
R_324x398qo4ca3ip	1	2		2	1	1		1	6	5	4	7	6	5	1	4	5	3	5	6	3	5	1	5	6	1	3	4	3	5	3	2	2	6	6	6	7	5	6	2	4	5	7	5	3	2	4	3	1
R_324x398qo4ca3ip	1	2		2	1	1		1	6	5	4	7	6	5	1	4	5	3	5	6	3	5	1	5	6	1	3	4	3	5	3	2	2	6	6	6	7	5	6	2	4	5	7	5	3	2	4	3	1
R_324x398qo4ca3ip	1	2		2	1	1		1	6	5	4	7	6	5	1	4	5	3	5	6	3	5	1	5	6	1	3	4	3	5	3	2	2	6	6	6	7	5	6	2	4	5	7	5	3	2	4	3	1
R_324x398qo4ca3ip	1	2		2	1	1		1	6	5	4	7	6	5	1	4	5	3	5	6	3	5	1	5	6	1	3	4	3	5	3	2	2	6	6	6	7	5	6	2	4	5	7	5	3	2	4	3	1
R_324x398qo4ca3ip	1	2		2	1	1		1	6	5	4	7	6	5	1	4	5	3	5	6	3	5	1	5	6	1	3	4	3	5	3	2	2	6	6	6	7	5	6	2	4	5	7	5	3	2	4	3	1
R_324x398qo4ca3ip	1	2		2	1	1		1	6	5	4	7	6	5	1	4	5	3	5	6	3	5	1	5	6	1	3	4	3	5	3	2	2	6	6	6	7	5	6	2	4	5	7	5	3	2	4	3	1
R_324x398qo4ca3ip	1	2		2	1	1		1	6	5	4	7	6	5	1	4	5	3	5	6	3	5	1	5	6	1	3	4	3	5	3	2	2	6	6	6	7	5	6	2	4	5	7	5	3	2	4	3	1
R_324x398qo4ca3ip	1	2		2	1	1		1	6	5	4	7	6	5	1	4	5	3	5	6	3	5	1	5	6	1	3	4	3	5	3	2	2	6	6	6	7	5	6	2	4	5	7	5	3	2	4	3	1
R_324x398qo4ca3ip	1	2		2	1	1		1	6	5	4	7	6	5	1	4	5	3	5	6	3	5	1	5	6	1	3	4	3	5	3	2	2	6	6	6	7	5	6	2	4	5	7	5	3	2	4	3	1
R_324x398qo4ca3ip	1	2		2	1	1		1	6	5	4	7	6	5	1	4	5	3	5	6	3	5	1	5	6	1	3	4	3	5	3	2	2	6	6	6	7	5	6	2	4	5	7	5	3	2	4	3	1
R_2aePGsyM0dfu88P	1	1		3	1	1		6	6	5	5	6	3	6	5	5	3	5	6	3	3	4	1	4	6	3	6	5	6	5	6	3	3	4	3	3	4	3	3	6	5	3	6	3	4	4	2	1	3
R_2aePGsyM0dfu88P	1	1		3	1	1		6	6	5	5	6	3	6	5	5	3	5	6	3	3	4	1	4	6	3	6	5	6	5	6	3	3	4	3	3	4	3	3	6	5	3	6	3	4	4	2	1	3
R_2aePGsyM0dfu88P	1	1		3	1	1		6	6	5	5	6	3	6	5	5	3	5	6	3	3	4	1	4	6	3	6	5	6	5	6	3	3	4	3	3	4	3	3	6	5	3	6	3	4	4	2	1	3
R_2aePGsyM0dfu88P	1	1		3	1	1		6	6	5	5	6	3	6	5	5	3	5	6	3	3	4	1	4	6	3	6	5	6	5	6	3	3	4	3	3	4	3	3	6	5	3	6	3	4	4	2	1	3
R_2aePGsyM0dfu88P	1	1		3	1	1		6	6	5	5	6	3	6	5	5	3	5	6	3	3	4	1	4	6	3	6	5	6	5	6	3	3	4	3	3	4	3	3	6	5	3	6	3	4	4	2	1	3
R_2aePGsyM0dfu88P	1	1		3	1	1		6	6	5	5	6	3	6	5	5	3	5	6	3	3	4	1	4	6	3	6	5	6	5	6	3	3	4	3	3	4	3	3	6	5	3	6	3	4	4	2	1	3
R_2aePGsyM0dfu88P	1	1		3	1	1		6	6	5	5	6	3	6	5	5	3	5	6	3	3	4	1	4	6	3	6	5	6	5	6	3	3	4	3	3	4	3	3	6	5	3	6	3	4	4	2	1	3
R_2aePGsyM0dfu88P	1	1		3	1	1		6	6	5	5	6	3	6	5	5	3	5	6	3	3	4	1	4	6	3	6	5	6	5	6	3	3	4	3	3	4	3	3	6	5	3	6	3	4	4	2	1	3
R_1jB8DbiF73kR1fl	1	1		2	1	1		4	5	5	2	3	2	5	1	5	1	1	5	3	2	2	5	2	5	1	1	6	5	5	2	2	2	5	5	5	5	5	5	3	5	5	6	6	2	1	1	1	2
R_1jB8DbiF73kR1fl	1	1		2	1	1		4	5	5	2	3	2	5	1	5	1	1	5	3	2	2	5	2	5	1	1	6	5	5	2	2	2	5	5	5	5	5	5	3	5	5	6	6	2	1	1	1	2
R_1jB8DbiF73kR1fl	1	1		2	1	1		4	5	5	2	3	2	5	1	5	1	1	5	3	2	2	5	2	5	1	1	6	5	5	2	2	2	5	5	5	5	5	5	3	5	5	6	6	2	1	1	1	2
R_1jB8DbiF73kR1fl	1	1		2	1	1		4	5	5	2	3	2	5	1	5	1	1	5	3	2	2	5	2	5	1	1	6	5	5	2	2	2	5	5	5	5	5	5	3	5	5	6	6	2	1	1	1	2
R_1jB8DbiF73kR1fl	1	1		2	1	1		4	5	5	2	3	2	5	1	5	1	1	5	3	2	2	5	2	5	1	1	6	5	5	2	2	2	5	5	5	5	5	5	3	5	5	6	6	2	1	1	1	2
R_1jB8DbiF73kR1fl	1	1		2	1	1		4	5	5	2	3	2	5	1	5	1	1	5	3	2	2	5	2	5	1	1	6	5	5	2	2	2	5	5	5	5	5	5	3	5	5	6	6	2	1	1	1	2
R_1jB8DbiF73kR1fl	1	1		2	1	1		4	5	5	2	3	2	5	1	5	1	1	5	3	2	2	5	2	5	1	1	6	5	5	2	2	2	5	5	5	5	5	5	3	5	5	6	6	2	1	1	1	2
R_1jB8DbiF73kR1fl	1	1		2	1	1		4	5	5	2	3	2	5	1	5	1	1	5	3	2	2	5	2	5	1	1	6	5	5	2	2	2	5	5	5	5	5	5	3	5	5	6	6	2	1	1	1	2
R_1jB8DbiF73kR1fl	1	1		2	1	1		4	5	5	2	3	2	5	1	5	1	1	5	3	2	2	5	2	5	1	1	6	5	5	2	2	2	5	5	5	5	5	5	3	5	5	6	6	2	1	1	1	2
R_1jB8DbiF73kR1fl	1	1		2	1	1		4	5	5	2	3	2	5	1	5	1	1	5	3	2	2	5	2	5	1	1	6	5	5	2	2	2	5	5	5	5	5	5	3	5	5	6	6	2	1	1	1	2
R_1jB8DbiF73kR1fl	1	1		2	1	1		4	5	5	2	3	2	5	1	5	1	1	5	3	2	2	5	2	5	1	1	6	5	5	2	2	2	5	5	5	5	5	5	3	5	5	6	6	2	1	1	1	2
R_1jB8DbiF73kR1fl	1	1		2	1	1		4	5	5	2	3	2	5	1	5	1	1	5	3	2	2	5	2	5	1	1	6	5	5	2	2	2	5	5	5	5	5	5	3	5	5	6	6	2	1	1	1	2
R_1jB8DbiF73kR1fl	1	1		2	1	1		4	5	5	2	3	2	5	1	5	1	1	5	3	2	2	5	2	5	1	1	6	5	5	2	2	2	5	5	5	5	5	5	3	5	5	6	6	2	1	1	1	2
R_1jB8DbiF73kR1fl	1	1		2	1	1		4	5	5	2	3	2	5	1	5	1	1	5	3	2	2	5	2	5	1	1	6	5	5	2	2	2	5	5	5	5	5	5	3	5	5	6	6	2	1	1	1	2
R_1jB8DbiF73kR1fl	1	1		2	1	1		4	5	5	2	3	2	5	1	5	1	1	5	3	2	2	5	2	5	1	1	6	5	5	2	2	2	5	5	5	5	5	5	3	5	5	6	6	2	1	1	1	2
R_1jB8DbiF73kR1fl	1	1		2	1	1		4	5	5	2	3	2	5	1	5	1	1	5	3	2	2	5	2	5	1	1	6	5	5	2	2	2	5	5	5	5	5	5	3	5	5	6	6	2	1	1	1	2
R_1jB8DbiF73kR1fl	1	1		2	1	1		4	5	5	2	3	2	5	1	5	1	1	5	3	2	2	5	2	5	1	1	6	5	5	2	2	2	5	5	5	5	5	5	3	5	5	6	6	2	1	1	1	2
R_1jB8DbiF73kR1fl	1	1		2	1	1		4	5	5	2	3	2	5	1	5	1	1	5	3	2	2	5	2	5	1	1	6	5	5	2	2	2	5	5	5	5	5	5	3	5	5	6	6	2	1	1	1	2
R_1jB8DbiF73kR1fl	1	1		2	1	1		4	5	5	2	3	2	5	1	5	1	1	5	3	2	2	5	2	5	1	1	6	5	5	2	2	2	5	5	5	5	5	5	3	5	5	6	6	2	1	1	1	2
R_1jB8DbiF73kR1fl	1	1		2	1	1		4	5	5	2	3	2	5	1	5	1	1	5	3	2	2	5	2	5	1	1	6	5	5	2	2	2	5	5	5	5	5	5	3	5	5	6	6	2	1	1	1	2
R_1jB8DbiF73kR1fl	1	1		2	1	1		4	5	5	2	3	2	5	1	5	1	1	5	3	2	2	5	2	5	1	1	6	5	5	2	2	2	5	5	5	5	5	5	3	5	5	6	6	2	1	1	1	2
R_1jB8DbiF73kR1fl	1	1		2	1	1		4	5	5	2	3	2	5	1	5	1	1	5	3	2	2	5	2	5	1	1	6	5	5	2	2	2	5	5	5	5	5	5	3	5	5	6	6	2	1	1	1	2
R_1jB8DbiF73kR1fl	1	1		2	1	1		4	5	5	2	3	2	5	1	5	1	1	5	3	2	2	5	2	5	1	1	6	5	5	2	2	2	5	5	5	5	5	5	3	5	5	6	6	2	1	1	1	2
R_1jB8DbiF73kR1fl	1	1		2	1	1		4	5	5	2	3	2	5	1	5	1	1	5	3	2	2	5	2	5	1	1	6	5	5	2	2	2	5	5	5	5	5	5	3	5	5	6	6	2	1	1	1	2
R_1jB8DbiF73kR1fl	1	1		2	1	1		4	5	5	2	3	2	5	1	5	1	1	5	3	2	2	5	2	5	1	1	6	5	5	2	2	2	5	5	5	5	5	5	3	5	5	6	6	2	1	1	1	2
R_1jB8DbiF73kR1fl	1	1		2	1	1		4	5	5	2	3	2	5	1	5	1	1	5	3	2	2	5	2	5	1	1	6	5	5	2	2	2	5	5	5	5	5	5	3	5	5	6	6	2	1	1	1	2
R_1jB8DbiF73kR1fl	1	1		2	1	1		4	5	5	2	3	2	5	1	5	1	1	5	3	2	2	5	2	5	1	1	6	5	5	2	2	2	5	5	5	5	5	5	3	5	5	6	6	2	1	1	1	2
R_1jB8DbiF73kR1fl	1	1		2	1	1		4	5	5	2	3	2	5	1	5	1	1	5	3	2	2	5	2	5	1	1	6	5	5	2	2	2	5	5	5	5	5	5	3	5	5	6	6	2	1	1	1	2
R_1jB8DbiF73kR1fl	1	1		2	1	1		4	5	5	2	3	2	5	1	5	1	1	5	3	2	2	5	2	5	1	1	6	5	5	2	2	2	5	5	5	5	5	5	3	5	5	6	6	2	1	1	1	2
R_1jB8DbiF73kR1fl	1	1		2	1	1		4	5	5	2	3	2	5	1	5	1	1	5	3	2	2	5	2	5	1	1	6	5	5	2	2	2	5	5	5	5	5	5	3	5	5	6	6	2	1	1	1	2
R_1jB8DbiF73kR1fl	1	1		2	1	1		4	5	5	2	3	2	5	1	5	1	1	5	3	2	2	5	2	5	1	1	6	5	5	2	2	2	5	5	5	5	5	5	3	5	5	6	6	2	1	1	1	2
R_1jB8DbiF73kR1fl	1	1		2	1	1		4	5	5	2	3	2	5	1	5	1	1	5	3	2	2	5	2	5	1	1	6	5	5	2	2	2	5	5	5	5	5	5	3	5	5	6	6	2	1	1	1	2
R_p5ycTAWQdBEflqV	1	2		1	1	1		6	6	6	7	7	6	6	3	5	2	6	2	6	7	5	6	3	7	4	7	3	4	7	6	3	5	6	6	5	3	4	5	2	2	3	5	5	3	4	5	5	4
R_p5ycTAWQdBEflqV	1	2		1	1	1		6	6	6	7	7	6	6	3	5	2	6	2	6	7	5	6	3	7	4	7	3	4	7	6	3	5	6	6	5	3	4	5	2	2	3	5	5	3	4	5	5	4
R_p5ycTAWQdBEflqV	1	2		1	1	1		6	6	6	7	7	6	6	3	5	2	6	2	6	7	5	6	3	7	4	7	3	4	7	6	3	5	6	6	5	3	4	5	2	2	3	5	5	3	4	5	5	4
R_p5ycTAWQdBEflqV	1	2		1	1	1		6	6	6	7	7	6	6	3	5	2	6	2	6	7	5	6	3	7	4	7	3	4	7	6	3	5	6	6	5	3	4	5	2	2	3	5	5	3	4	5	5	4
R_p5ycTAWQdBEflqV	1	2		1	1	1		6	6	6	7	7	6	6	3	5	2	6	2	6	7	5	6	3	7	4	7	3	4	7	6	3	5	6	6	5	3	4	5	2	2	3	5	5	3	4	5	5	4
R_p5ycTAWQdBEflqV	1	2		1	1	1		6	6	6	7	7	6	6	3	5	2	6	2	6	7	5	6	3	7	4	7	3	4	7	6	3	5	6	6	5	3	4	5	2	2	3	5	5	3	4	5	5	4
R_p5ycTAWQdBEflqV	1	2		1	1	1		6	6	6	7	7	6	6	3	5	2	6	2	6	7	5	6	3	7	4	7	3	4	7	6	3	5	6	6	5	3	4	5	2	2	3	5	5	3	4	5	5	4
R_p5ycTAWQdBEflqV	1	2		1	1	1		6	6	6	7	7	6	6	3	5	2	6	2	6	7	5	6	3	7	4	7	3	4	7	6	3	5	6	6	5	3	4	5	2	2	3	5	5	3	4	5	5	4
R_p5ycTAWQdBEflqV	1	2		1	1	1		6	6	6	7	7	6	6	3	5	2	6	2	6	7	5	6	3	7	4	7	3	4	7	6	3	5	6	6	5	3	4	5	2	2	3	5	5	3	4	5	5	4
R_p5ycTAWQdBEflqV	1	2		1	1	1		6	6	6	7	7	6	6	3	5	2	6	2	6	7	5	6	3	7	4	7	3	4	7	6	3	5	6	6	5	3	4	5	2	2	3	5	5	3	4	5	5	4
R_p5ycTAWQdBEflqV	1	2		1	1	1		6	6	6	7	7	6	6	3	5	2	6	2	6	7	5	6	3	7	4	7	3	4	7	6	3	5	6	6	5	3	4	5	2	2	3	5	5	3	4	5	5	4
R_p5ycTAWQdBEflqV	1	2		1	1	1		6	6	6	7	7	6	6	3	5	2	6	2	6	7	5	6	3	7	4	7	3	4	7	6	3	5	6	6	5	3	4	5	2	2	3	5	5	3	4	5	5	4
R_p5ycTAWQdBEflqV	1	2		1	1	1		6	6	6	7	7	6	6	3	5	2	6	2	6	7	5	6	3	7	4	7	3	4	7	6	3	5	6	6	5	3	4	5	2	2	3	5	5	3	4	5	5	4
R_p5ycTAWQdBEflqV	1	2		1	1	1		6	6	6	7	7	6	6	3	5	2	6	2	6	7	5	6	3	7	4	7	3	4	7	6	3	5	6	6	5	3	4	5	2	2	3	5	5	3	4	5	5	4
R_p5ycTAWQdBEflqV	1	2		1	1	1		6	6	6	7	7	6	6	3	5	2	6	2	6	7	5	6	3	7	4	7	3	4	7	6	3	5	6	6	5	3	4	5	2	2	3	5	5	3	4	5	5	4
R_p5ycTAWQdBEflqV	1	2		1	1	1		6	6	6	7	7	6	6	3	5	2	6	2	6	7	5	6	3	7	4	7	3	4	7	6	3	5	6	6	5	3	4	5	2	2	3	5	5	3	4	5	5	4
R_p5ycTAWQdBEflqV	1	2		1	1	1		6	6	6	7	7	6	6	3	5	2	6	2	6	7	5	6	3	7	4	7	3	4	7	6	3	5	6	6	5	3	4	5	2	2	3	5	5	3	4	5	5	4
R_p5ycTAWQdBEflqV	1	2		1	1	1		6	6	6	7	7	6	6	3	5	2	6	2	6	7	5	6	3	7	4	7	3	4	7	6	3	5	6	6	5	3	4	5	2	2	3	5	5	3	4	5	5	4
R_p5ycTAWQdBEflqV	1	2		1	1	1		6	6	6	7	7	6	6	3	5	2	6	2	6	7	5	6	3	7	4	7	3	4	7	6	3	5	6	6	5	3	4	5	2	2	3	5	5	3	4	5	5	4
R_p5ycTAWQdBEflqV	1	2		1	1	1		6	6	6	7	7	6	6	3	5	2	6	2	6	7	5	6	3	7	4	7	3	4	7	6	3	5	6	6	5	3	4	5	2	2	3	5	5	3	4	5	5	4
R_p5ycTAWQdBEflqV	1	2		1	1	1		6	6	6	7	7	6	6	3	5	2	6	2	6	7	5	6	3	7	4	7	3	4	7	6	3	5	6	6	5	3	4	5	2	2	3	5	5	3	4	5	5	4
R_p5ycTAWQdBEflqV	1	2		1	1	1		6	6	6	7	7	6	6	3	5	2	6	2	6	7	5	6	3	7	4	7	3	4	7	6	3	5	6	6	5	3	4	5	2	2	3	5	5	3	4	5	5	4
R_p5ycTAWQdBEflqV	1	2		1	1	1		6	6	6	7	7	6	6	3	5	2	6	2	6	7	5	6	3	7	4	7	3	4	7	6	3	5	6	6	5	3	4	5	2	2	3	5	5	3	4	5	5	4
R_p5ycTAWQdBEflqV	1	2		1	1	1		6	6	6	7	7	6	6	3	5	2	6	2	6	7	5	6	3	7	4	7	3	4	7	6	3	5	6	6	5	3	4	5	2	2	3	5	5	3	4	5	5	4
R_p5ycTAWQdBEflqV	1	2		1	1	1		6	6	6	7	7	6	6	3	5	2	6	2	6	7	5	6	3	7	4	7	3	4	7	6	3	5	6	6	5	3	4	5	2	2	3	5	5	3	4	5	5	4
R_p5ycTAWQdBEflqV	1	2		1	1	1		6	6	6	7	7	6	6	3	5	2	6	2	6	7	5	6	3	7	4	7	3	4	7	6	3	5	6	6	5	3	4	5	2	2	3	5	5	3	4	5	5	4
R_p5ycTAWQdBEflqV	1	2		1	1	1		6	6	6	7	7	6	6	3	5	2	6	2	6	7	5	6	3	7	4	7	3	4	7	6	3	5	6	6	5	3	4	5	2	2	3	5	5	3	4	5	5	4
R_p5ycTAWQdBEflqV	1	2		1	1	1		6	6	6	7	7	6	6	3	5	2	6	2	6	7	5	6	3	7	4	7	3	4	7	6	3	5	6	6	5	3	4	5	2	2	3	5	5	3	4	5	5	4
R_p5ycTAWQdBEflqV	1	2		1	1	1		6	6	6	7	7	6	6	3	5	2	6	2	6	7	5	6	3	7	4	7	3	4	7	6	3	5	6	6	5	3	4	5	2	2	3	5	5	3	4	5	5	4
R_p5ycTAWQdBEflqV	1	2		1	1	1		6	6	6	7	7	6	6	3	5	2	6	2	6	7	5	6	3	7	4	7	3	4	7	6	3	5	6	6	5	3	4	5	2	2	3	5	5	3	4	5	5	4
R_p5ycTAWQdBEflqV	1	2		1	1	1		6	6	6	7	7	6	6	3	5	2	6	2	6	7	5	6	3	7	4	7	3	4	7	6	3	5	6	6	5	3	4	5	2	2	3	5	5	3	4	5	5	4
R_p5ycTAWQdBEflqV	1	2		1	1	1		6	6	6	7	7	6	6	3	5	2	6	2	6	7	5	6	3	7	4	7	3	4	7	6	3	5	6	6	5	3	4	5	2	2	3	5	5	3	4	5	5	4
R_3fNVbLKjB6igao2	1	1		2	1	1		6	7	6	2	6	5	3	4	5	5	2	6	3	1	2	3	2	3	2	1	7	3	7	2	1	1	6	6	6	7	7	7	3	6	6	7	6	1	1	1	1	1
R_3fNVbLKjB6igao2	1	1		2	1	1		6	7	6	2	6	5	3	4	5	5	2	6	3	1	2	3	2	3	2	1	7	3	7	2	1	1	6	6	6	7	7	7	3	6	6	7	6	1	1	1	1	1
R_3fNVbLKjB6igao2	1	1		2	1	1		6	7	6	2	6	5	3	4	5	5	2	6	3	1	2	3	2	3	2	1	7	3	7	2	1	1	6	6	6	7	7	7	3	6	6	7	6	1	1	1	1	1
R_3fNVbLKjB6igao2	1	1		2	1	1		6	7	6	2	6	5	3	4	5	5	2	6	3	1	2	3	2	3	2	1	7	3	7	2	1	1	6	6	6	7	7	7	3	6	6	7	6	1	1	1	1	1
R_3fNVbLKjB6igao2	1	1		2	1	1		6	7	6	2	6	5	3	4	5	5	2	6	3	1	2	3	2	3	2	1	7	3	7	2	1	1	6	6	6	7	7	7	3	6	6	7	6	1	1	1	1	1
R_3fNVbLKjB6igao2	1	1		2	1	1		6	7	6	2	6	5	3	4	5	5	2	6	3	1	2	3	2	3	2	1	7	3	7	2	1	1	6	6	6	7	7	7	3	6	6	7	6	1	1	1	1	1
R_3fNVbLKjB6igao2	1	1		2	1	1		6	7	6	2	6	5	3	4	5	5	2	6	3	1	2	3	2	3	2	1	7	3	7	2	1	1	6	6	6	7	7	7	3	6	6	7	6	1	1	1	1	1
R_3fNVbLKjB6igao2	1	1		2	1	1		6	7	6	2	6	5	3	4	5	5	2	6	3	1	2	3	2	3	2	1	7	3	7	2	1	1	6	6	6	7	7	7	3	6	6	7	6	1	1	1	1	1
R_3fNVbLKjB6igao2	1	1		2	1	1		6	7	6	2	6	5	3	4	5	5	2	6	3	1	2	3	2	3	2	1	7	3	7	2	1	1	6	6	6	7	7	7	3	6	6	7	6	1	1	1	1	1
R_3fNVbLKjB6igao2	1	1		2	1	1		6	7	6	2	6	5	3	4	5	5	2	6	3	1	2	3	2	3	2	1	7	3	7	2	1	1	6	6	6	7	7	7	3	6	6	7	6	1	1	1	1	1
R_3fNVbLKjB6igao2	1	1		2	1	1		6	7	6	2	6	5	3	4	5	5	2	6	3	1	2	3	2	3	2	1	7	3	7	2	1	1	6	6	6	7	7	7	3	6	6	7	6	1	1	1	1	1
R_3fNVbLKjB6igao2	1	1		2	1	1		6	7	6	2	6	5	3	4	5	5	2	6	3	1	2	3	2	3	2	1	7	3	7	2	1	1	6	6	6	7	7	7	3	6	6	7	6	1	1	1	1	1
R_3fNVbLKjB6igao2	1	1		2	1	1		6	7	6	2	6	5	3	4	5	5	2	6	3	1	2	3	2	3	2	1	7	3	7	2	1	1	6	6	6	7	7	7	3	6	6	7	6	1	1	1	1	1
R_3fNVbLKjB6igao2	1	1		2	1	1		6	7	6	2	6	5	3	4	5	5	2	6	3	1	2	3	2	3	2	1	7	3	7	2	1	1	6	6	6	7	7	7	3	6	6	7	6	1	1	1	1	1
R_3fNVbLKjB6igao2	1	1		2	1	1		6	7	6	2	6	5	3	4	5	5	2	6	3	1	2	3	2	3	2	1	7	3	7	2	1	1	6	6	6	7	7	7	3	6	6	7	6	1	1	1	1	1
R_3fNVbLKjB6igao2	1	1		2	1	1		6	7	6	2	6	5	3	4	5	5	2	6	3	1	2	3	2	3	2	1	7	3	7	2	1	1	6	6	6	7	7	7	3	6	6	7	6	1	1	1	1	1
R_3fNVbLKjB6igao2	1	1		2	1	1		6	7	6	2	6	5	3	4	5	5	2	6	3	1	2	3	2	3	2	1	7	3	7	2	1	1	6	6	6	7	7	7	3	6	6	7	6	1	1	1	1	1
R_3fNVbLKjB6igao2	1	1		2	1	1		6	7	6	2	6	5	3	4	5	5	2	6	3	1	2	3	2	3	2	1	7	3	7	2	1	1	6	6	6	7	7	7	3	6	6	7	6	1	1	1	1	1
R_3fNVbLKjB6igao2	1	1		2	1	1		6	7	6	2	6	5	3	4	5	5	2	6	3	1	2	3	2	3	2	1	7	3	7	2	1	1	6	6	6	7	7	7	3	6	6	7	6	1	1	1	1	1
R_3fNVbLKjB6igao2	1	1		2	1	1		6	7	6	2	6	5	3	4	5	5	2	6	3	1	2	3	2	3	2	1	7	3	7	2	1	1	6	6	6	7	7	7	3	6	6	7	6	1	1	1	1	1
R_3fNVbLKjB6igao2	1	1		2	1	1		6	7	6	2	6	5	3	4	5	5	2	6	3	1	2	3	2	3	2	1	7	3	7	2	1	1	6	6	6	7	7	7	3	6	6	7	6	1	1	1	1	1
R_3fNVbLKjB6igao2	1	1		2	1	1		6	7	6	2	6	5	3	4	5	5	2	6	3	1	2	3	2	3	2	1	7	3	7	2	1	1	6	6	6	7	7	7	3	6	6	7	6	1	1	1	1	1
R_3fNVbLKjB6igao2	1	1		2	1	1		6	7	6	2	6	5	3	4	5	5	2	6	3	1	2	3	2	3	2	1	7	3	7	2	1	1	6	6	6	7	7	7	3	6	6	7	6	1	1	1	1	1
R_3fNVbLKjB6igao2	1	1		2	1	1		6	7	6	2	6	5	3	4	5	5	2	6	3	1	2	3	2	3	2	1	7	3	7	2	1	1	6	6	6	7	7	7	3	6	6	7	6	1	1	1	1	1
R_3fNVbLKjB6igao2	1	1		2	1	1		6	7	6	2	6	5	3	4	5	5	2	6	3	1	2	3	2	3	2	1	7	3	7	2	1	1	6	6	6	7	7	7	3	6	6	7	6	1	1	1	1	1
R_3fNVbLKjB6igao2	1	1		2	1	1		6	7	6	2	6	5	3	4	5	5	2	6	3	1	2	3	2	3	2	1	7	3	7	2	1	1	6	6	6	7	7	7	3	6	6	7	6	1	1	1	1	1
R_3fNVbLKjB6igao2	1	1		2	1	1		6	7	6	2	6	5	3	4	5	5	2	6	3	1	2	3	2	3	2	1	7	3	7	2	1	1	6	6	6	7	7	7	3	6	6	7	6	1	1	1	1	1
R_3fNVbLKjB6igao2	1	1		2	1	1		6	7	6	2	6	5	3	4	5	5	2	6	3	1	2	3	2	3	2	1	7	3	7	2	1	1	6	6	6	7	7	7	3	6	6	7	6	1	1	1	1	1
R_3fNVbLKjB6igao2	1	1		2	1	1		6	7	6	2	6	5	3	4	5	5	2	6	3	1	2	3	2	3	2	1	7	3	7	2	1	1	6	6	6	7	7	7	3	6	6	7	6	1	1	1	1	1
R_3fNVbLKjB6igao2	1	1		2	1	1		6	7	6	2	6	5	3	4	5	5	2	6	3	1	2	3	2	3	2	1	7	3	7	2	1	1	6	6	6	7	7	7	3	6	6	7	6	1	1	1	1	1
R_3fNVbLKjB6igao2	1	1		2	1	1		6	7	6	2	6	5	3	4	5	5	2	6	3	1	2	3	2	3	2	1	7	3	7	2	1	1	6	6	6	7	7	7	3	6	6	7	6	1	1	1	1	1
R_3fNVbLKjB6igao2	1	1		2	1	1		6	7	6	2	6	5	3	4	5	5	2	6	3	1	2	3	2	3	2	1	7	3	7	2	1	1	6	6	6	7	7	7	3	6	6	7	6	1	1	1	1	1
R_3fNVbLKjB6igao2	1	1		2	1	1		6	7	6	2	6	5	3	4	5	5	2	6	3	1	2	3	2	3	2	1	7	3	7	2	1	1	6	6	6	7	7	7	3	6	6	7	6	1	1	1	1	1
R_3fNVbLKjB6igao2	1	1		2	1	1		6	7	6	2	6	5	3	4	5	5	2	6	3	1	2	3	2	3	2	1	7	3	7	2	1	1	6	6	6	7	7	7	3	6	6	7	6	1	1	1	1	1
R_3fNVbLKjB6igao2	1	1		2	1	1		6	7	6	2	6	5	3	4	5	5	2	6	3	1	2	3	2	3	2	1	7	3	7	2	1	1	6	6	6	7	7	7	3	6	6	7	6	1	1	1	1	1
R_3RpUPMqvf59gkpg	1	2		7	3	2		1	6	6	6	4	5	5	2	5	5	4	3	5	5	2	2	2	3	5	6	5	5	6	3	5	2	5	5	5	5	6	5	6	6	5	6	5	4	2	3	2	4
R_3RpUPMqvf59gkpg	1	2		7	3	2		1	6	6	6	4	5	5	2	5	5	4	3	5	5	2	2	2	3	5	6	5	5	6	3	5	2	5	5	5	5	6	5	6	6	5	6	5	4	2	3	2	4
R_3RpUPMqvf59gkpg	1	2		7	3	2		1	6	6	6	4	5	5	2	5	5	4	3	5	5	2	2	2	3	5	6	5	5	6	3	5	2	5	5	5	5	6	5	6	6	5	6	5	4	2	3	2	4
R_3RpUPMqvf59gkpg	1	2		7	3	2		1	6	6	6	4	5	5	2	5	5	4	3	5	5	2	2	2	3	5	6	5	5	6	3	5	2	5	5	5	5	6	5	6	6	5	6	5	4	2	3	2	4
R_3RpUPMqvf59gkpg	1	2		7	3	2		1	6	6	6	4	5	5	2	5	5	4	3	5	5	2	2	2	3	5	6	5	5	6	3	5	2	5	5	5	5	6	5	6	6	5	6	5	4	2	3	2	4
R_3RpUPMqvf59gkpg	1	2		7	3	2		1	6	6	6	4	5	5	2	5	5	4	3	5	5	2	2	2	3	5	6	5	5	6	3	5	2	5	5	5	5	6	5	6	6	5	6	5	4	2	3	2	4
R_3RpUPMqvf59gkpg	1	2		7	3	2		1	6	6	6	4	5	5	2	5	5	4	3	5	5	2	2	2	3	5	6	5	5	6	3	5	2	5	5	5	5	6	5	6	6	5	6	5	4	2	3	2	4
R_3RpUPMqvf59gkpg	1	2		7	3	2		1	6	6	6	4	5	5	2	5	5	4	3	5	5	2	2	2	3	5	6	5	5	6	3	5	2	5	5	5	5	6	5	6	6	5	6	5	4	2	3	2	4
R_3RpUPMqvf59gkpg	1	2		7	3	2		1	6	6	6	4	5	5	2	5	5	4	3	5	5	2	2	2	3	5	6	5	5	6	3	5	2	5	5	5	5	6	5	6	6	5	6	5	4	2	3	2	4
R_3RpUPMqvf59gkpg	1	2		7	3	2		1	6	6	6	4	5	5	2	5	5	4	3	5	5	2	2	2	3	5	6	5	5	6	3	5	2	5	5	5	5	6	5	6	6	5	6	5	4	2	3	2	4
R_3RpUPMqvf59gkpg	1	2		7	3	2		1	6	6	6	4	5	5	2	5	5	4	3	5	5	2	2	2	3	5	6	5	5	6	3	5	2	5	5	5	5	6	5	6	6	5	6	5	4	2	3	2	4
R_3RpUPMqvf59gkpg	1	2		7	3	2		1	6	6	6	4	5	5	2	5	5	4	3	5	5	2	2	2	3	5	6	5	5	6	3	5	2	5	5	5	5	6	5	6	6	5	6	5	4	2	3	2	4
R_3RpUPMqvf59gkpg	1	2		7	3	2		1	6	6	6	4	5	5	2	5	5	4	3	5	5	2	2	2	3	5	6	5	5	6	3	5	2	5	5	5	5	6	5	6	6	5	6	5	4	2	3	2	4
R_3RpUPMqvf59gkpg	1	2		7	3	2		1	6	6	6	4	5	5	2	5	5	4	3	5	5	2	2	2	3	5	6	5	5	6	3	5	2	5	5	5	5	6	5	6	6	5	6	5	4	2	3	2	4
R_3RpUPMqvf59gkpg	1	2		7	3	2		1	6	6	6	4	5	5	2	5	5	4	3	5	5	2	2	2	3	5	6	5	5	6	3	5	2	5	5	5	5	6	5	6	6	5	6	5	4	2	3	2	4
R_3RpUPMqvf59gkpg	1	2		7	3	2		1	6	6	6	4	5	5	2	5	5	4	3	5	5	2	2	2	3	5	6	5	5	6	3	5	2	5	5	5	5	6	5	6	6	5	6	5	4	2	3	2	4
R_3RpUPMqvf59gkpg	1	2		7	3	2		1	6	6	6	4	5	5	2	5	5	4	3	5	5	2	2	2	3	5	6	5	5	6	3	5	2	5	5	5	5	6	5	6	6	5	6	5	4	2	3	2	4
R_3RpUPMqvf59gkpg	1	2		7	3	2		1	6	6	6	4	5	5	2	5	5	4	3	5	5	2	2	2	3	5	6	5	5	6	3	5	2	5	5	5	5	6	5	6	6	5	6	5	4	2	3	2	4
R_3RpUPMqvf59gkpg	1	2		7	3	2		1	6	6	6	4	5	5	2	5	5	4	3	5	5	2	2	2	3	5	6	5	5	6	3	5	2	5	5	5	5	6	5	6	6	5	6	5	4	2	3	2	4
R_3RpUPMqvf59gkpg	1	2		7	3	2		1	6	6	6	4	5	5	2	5	5	4	3	5	5	2	2	2	3	5	6	5	5	6	3	5	2	5	5	5	5	6	5	6	6	5	6	5	4	2	3	2	4
R_3RpUPMqvf59gkpg	1	2		7	3	2		1	6	6	6	4	5	5	2	5	5	4	3	5	5	2	2	2	3	5	6	5	5	6	3	5	2	5	5	5	5	6	5	6	6	5	6	5	4	2	3	2	4
R_3RpUPMqvf59gkpg	1	2		7	3	2		1	6	6	6	4	5	5	2	5	5	4	3	5	5	2	2	2	3	5	6	5	5	6	3	5	2	5	5	5	5	6	5	6	6	5	6	5	4	2	3	2	4
R_3RpUPMqvf59gkpg	1	2		7	3	2		1	6	6	6	4	5	5	2	5	5	4	3	5	5	2	2	2	3	5	6	5	5	6	3	5	2	5	5	5	5	6	5	6	6	5	6	5	4	2	3	2	4
R_3RpUPMqvf59gkpg	1	2		7	3	2		1	6	6	6	4	5	5	2	5	5	4	3	5	5	2	2	2	3	5	6	5	5	6	3	5	2	5	5	5	5	6	5	6	6	5	6	5	4	2	3	2	4
R_1jctckL5TFfN4Ro	1	1		2	1	1		5	5	6	6	6	7	5	2	5	3	1	2	2	4	3	5	5	2	1	6	3	6	2	5	5	5	3	6	6	6	3	5	5	2	3	6	5	4	2	2	2	3
R_1jctckL5TFfN4Ro	1	1		2	1	1		5	5	6	6	6	7	5	2	5	3	1	2	2	4	3	5	5	2	1	6	3	6	2	5	5	5	3	6	6	6	3	5	5	2	3	6	5	4	2	2	2	3
R_1jctckL5TFfN4Ro	1	1		2	1	1		5	5	6	6	6	7	5	2	5	3	1	2	2	4	3	5	5	2	1	6	3	6	2	5	5	5	3	6	6	6	3	5	5	2	3	6	5	4	2	2	2	3
R_1jctckL5TFfN4Ro	1	1		2	1	1		5	5	6	6	6	7	5	2	5	3	1	2	2	4	3	5	5	2	1	6	3	6	2	5	5	5	3	6	6	6	3	5	5	2	3	6	5	4	2	2	2	3
R_1jctckL5TFfN4Ro	1	1		2	1	1		5	5	6	6	6	7	5	2	5	3	1	2	2	4	3	5	5	2	1	6	3	6	2	5	5	5	3	6	6	6	3	5	5	2	3	6	5	4	2	2	2	3
R_1jctckL5TFfN4Ro	1	1		2	1	1		5	5	6	6	6	7	5	2	5	3	1	2	2	4	3	5	5	2	1	6	3	6	2	5	5	5	3	6	6	6	3	5	5	2	3	6	5	4	2	2	2	3
R_1jctckL5TFfN4Ro	1	1		2	1	1		5	5	6	6	6	7	5	2	5	3	1	2	2	4	3	5	5	2	1	6	3	6	2	5	5	5	3	6	6	6	3	5	5	2	3	6	5	4	2	2	2	3
R_1jctckL5TFfN4Ro	1	1		2	1	1		5	5	6	6	6	7	5	2	5	3	1	2	2	4	3	5	5	2	1	6	3	6	2	5	5	5	3	6	6	6	3	5	5	2	3	6	5	4	2	2	2	3
R_1jctckL5TFfN4Ro	1	1		2	1	1		5	5	6	6	6	7	5	2	5	3	1	2	2	4	3	5	5	2	1	6	3	6	2	5	5	5	3	6	6	6	3	5	5	2	3	6	5	4	2	2	2	3
R_1jctckL5TFfN4Ro	1	1		2	1	1		5	5	6	6	6	7	5	2	5	3	1	2	2	4	3	5	5	2	1	6	3	6	2	5	5	5	3	6	6	6	3	5	5	2	3	6	5	4	2	2	2	3
R_1jctckL5TFfN4Ro	1	1		2	1	1		5	5	6	6	6	7	5	2	5	3	1	2	2	4	3	5	5	2	1	6	3	6	2	5	5	5	3	6	6	6	3	5	5	2	3	6	5	4	2	2	2	3
R_1jctckL5TFfN4Ro	1	1		2	1	1		5	5	6	6	6	7	5	2	5	3	1	2	2	4	3	5	5	2	1	6	3	6	2	5	5	5	3	6	6	6	3	5	5	2	3	6	5	4	2	2	2	3
R_1jctckL5TFfN4Ro	1	1		2	1	1		5	5	6	6	6	7	5	2	5	3	1	2	2	4	3	5	5	2	1	6	3	6	2	5	5	5	3	6	6	6	3	5	5	2	3	6	5	4	2	2	2	3
R_1jctckL5TFfN4Ro	1	1		2	1	1		5	5	6	6	6	7	5	2	5	3	1	2	2	4	3	5	5	2	1	6	3	6	2	5	5	5	3	6	6	6	3	5	5	2	3	6	5	4	2	2	2	3
R_1jctckL5TFfN4Ro	1	1		2	1	1		5	5	6	6	6	7	5	2	5	3	1	2	2	4	3	5	5	2	1	6	3	6	2	5	5	5	3	6	6	6	3	5	5	2	3	6	5	4	2	2	2	3
R_1jctckL5TFfN4Ro	1	1		2	1	1		5	5	6	6	6	7	5	2	5	3	1	2	2	4	3	5	5	2	1	6	3	6	2	5	5	5	3	6	6	6	3	5	5	2	3	6	5	4	2	2	2	3
R_1jctckL5TFfN4Ro	1	1		2	1	1		5	5	6	6	6	7	5	2	5	3	1	2	2	4	3	5	5	2	1	6	3	6	2	5	5	5	3	6	6	6	3	5	5	2	3	6	5	4	2	2	2	3
R_1jctckL5TFfN4Ro	1	1		2	1	1		5	5	6	6	6	7	5	2	5	3	1	2	2	4	3	5	5	2	1	6	3	6	2	5	5	5	3	6	6	6	3	5	5	2	3	6	5	4	2	2	2	3
R_1jctckL5TFfN4Ro	1	1		2	1	1		5	5	6	6	6	7	5	2	5	3	1	2	2	4	3	5	5	2	1	6	3	6	2	5	5	5	3	6	6	6	3	5	5	2	3	6	5	4	2	2	2	3
R_1jctckL5TFfN4Ro	1	1		2	1	1		5	5	6	6	6	7	5	2	5	3	1	2	2	4	3	5	5	2	1	6	3	6	2	5	5	5	3	6	6	6	3	5	5	2	3	6	5	4	2	2	2	3
R_1jctckL5TFfN4Ro	1	1		2	1	1		5	5	6	6	6	7	5	2	5	3	1	2	2	4	3	5	5	2	1	6	3	6	2	5	5	5	3	6	6	6	3	5	5	2	3	6	5	4	2	2	2	3
R_1jctckL5TFfN4Ro	1	1		2	1	1		5	5	6	6	6	7	5	2	5	3	1	2	2	4	3	5	5	2	1	6	3	6	2	5	5	5	3	6	6	6	3	5	5	2	3	6	5	4	2	2	2	3
R_1jctckL5TFfN4Ro	1	1		2	1	1		5	5	6	6	6	7	5	2	5	3	1	2	2	4	3	5	5	2	1	6	3	6	2	5	5	5	3	6	6	6	3	5	5	2	3	6	5	4	2	2	2	3
R_1jctckL5TFfN4Ro	1	1		2	1	1		5	5	6	6	6	7	5	2	5	3	1	2	2	4	3	5	5	2	1	6	3	6	2	5	5	5	3	6	6	6	3	5	5	2	3	6	5	4	2	2	2	3
R_1jctckL5TFfN4Ro	1	1		2	1	1		5	5	6	6	6	7	5	2	5	3	1	2	2	4	3	5	5	2	1	6	3	6	2	5	5	5	3	6	6	6	3	5	5	2	3	6	5	4	2	2	2	3
R_1jctckL5TFfN4Ro	1	1		2	1	1		5	5	6	6	6	7	5	2	5	3	1	2	2	4	3	5	5	2	1	6	3	6	2	5	5	5	3	6	6	6	3	5	5	2	3	6	5	4	2	2	2	3
R_1jctckL5TFfN4Ro	1	1		2	1	1		5	5	6	6	6	7	5	2	5	3	1	2	2	4	3	5	5	2	1	6	3	6	2	5	5	5	3	6	6	6	3	5	5	2	3	6	5	4	2	2	2	3
R_1jctckL5TFfN4Ro	1	1		2	1	1		5	5	6	6	6	7	5	2	5	3	1	2	2	4	3	5	5	2	1	6	3	6	2	5	5	5	3	6	6	6	3	5	5	2	3	6	5	4	2	2	2	3
R_vq5au45Xip8ZmMh	1	2		4	3	2		2	7	7	5	5	7	6	4	6	1	2	1	4	4	7	6	6	7	4	2	5	3	7	2	1	2	6	6	6	6	7	6	1	7	6	7	6	1	1	1	2	1
R_vq5au45Xip8ZmMh	1	2		4	3	2		2	7	7	5	5	7	6	4	6	1	2	1	4	4	7	6	6	7	4	2	5	3	7	2	1	2	6	6	6	6	7	6	1	7	6	7	6	1	1	1	2	1
R_vq5au45Xip8ZmMh	1	2		4	3	2		2	7	7	5	5	7	6	4	6	1	2	1	4	4	7	6	6	7	4	2	5	3	7	2	1	2	6	6	6	6	7	6	1	7	6	7	6	1	1	1	2	1
R_vq5au45Xip8ZmMh	1	2		4	3	2		2	7	7	5	5	7	6	4	6	1	2	1	4	4	7	6	6	7	4	2	5	3	7	2	1	2	6	6	6	6	7	6	1	7	6	7	6	1	1	1	2	1
R_vq5au45Xip8ZmMh	1	2		4	3	2		2	7	7	5	5	7	6	4	6	1	2	1	4	4	7	6	6	7	4	2	5	3	7	2	1	2	6	6	6	6	7	6	1	7	6	7	6	1	1	1	2	1
R_vq5au45Xip8ZmMh	1	2		4	3	2		2	7	7	5	5	7	6	4	6	1	2	1	4	4	7	6	6	7	4	2	5	3	7	2	1	2	6	6	6	6	7	6	1	7	6	7	6	1	1	1	2	1
R_vq5au45Xip8ZmMh	1	2		4	3	2		2	7	7	5	5	7	6	4	6	1	2	1	4	4	7	6	6	7	4	2	5	3	7	2	1	2	6	6	6	6	7	6	1	7	6	7	6	1	1	1	2	1
R_eCDZVHgn7Njh4rv	1	1		2	1	1		6	5	5	3	6	5	4	5	4	4	2	5	2	3	2	2	2	3	3	3	6	5	6	2	2	2	6	6	6	6	5	6	2	5	5	6	5	2	2	2	2	2
R_eCDZVHgn7Njh4rv	1	1		2	1	1		6	5	5	3	6	5	4	5	4	4	2	5	2	3	2	2	2	3	3	3	6	5	6	2	2	2	6	6	6	6	5	6	2	5	5	6	5	2	2	2	2	2
R_eCDZVHgn7Njh4rv	1	1		2	1	1		6	5	5	3	6	5	4	5	4	4	2	5	2	3	2	2	2	3	3	3	6	5	6	2	2	2	6	6	6	6	5	6	2	5	5	6	5	2	2	2	2	2
R_eCDZVHgn7Njh4rv	1	1		2	1	1		6	5	5	3	6	5	4	5	4	4	2	5	2	3	2	2	2	3	3	3	6	5	6	2	2	2	6	6	6	6	5	6	2	5	5	6	5	2	2	2	2	2
R_eCDZVHgn7Njh4rv	1	1		2	1	1		6	5	5	3	6	5	4	5	4	4	2	5	2	3	2	2	2	3	3	3	6	5	6	2	2	2	6	6	6	6	5	6	2	5	5	6	5	2	2	2	2	2
R_eCDZVHgn7Njh4rv	1	1		2	1	1		6	5	5	3	6	5	4	5	4	4	2	5	2	3	2	2	2	3	3	3	6	5	6	2	2	2	6	6	6	6	5	6	2	5	5	6	5	2	2	2	2	2
R_eCDZVHgn7Njh4rv	1	1		2	1	1		6	5	5	3	6	5	4	5	4	4	2	5	2	3	2	2	2	3	3	3	6	5	6	2	2	2	6	6	6	6	5	6	2	5	5	6	5	2	2	2	2	2
R_eCDZVHgn7Njh4rv	1	1		2	1	1		6	5	5	3	6	5	4	5	4	4	2	5	2	3	2	2	2	3	3	3	6	5	6	2	2	2	6	6	6	6	5	6	2	5	5	6	5	2	2	2	2	2
R_eCDZVHgn7Njh4rv	1	1		2	1	1		6	5	5	3	6	5	4	5	4	4	2	5	2	3	2	2	2	3	3	3	6	5	6	2	2	2	6	6	6	6	5	6	2	5	5	6	5	2	2	2	2	2
R_eCDZVHgn7Njh4rv	1	1		2	1	1		6	5	5	3	6	5	4	5	4	4	2	5	2	3	2	2	2	3	3	3	6	5	6	2	2	2	6	6	6	6	5	6	2	5	5	6	5	2	2	2	2	2
R_eCDZVHgn7Njh4rv	1	1		2	1	1		6	5	5	3	6	5	4	5	4	4	2	5	2	3	2	2	2	3	3	3	6	5	6	2	2	2	6	6	6	6	5	6	2	5	5	6	5	2	2	2	2	2
R_eCDZVHgn7Njh4rv	1	1		2	1	1		6	5	5	3	6	5	4	5	4	4	2	5	2	3	2	2	2	3	3	3	6	5	6	2	2	2	6	6	6	6	5	6	2	5	5	6	5	2	2	2	2	2
R_eCDZVHgn7Njh4rv	1	1		2	1	1		6	5	5	3	6	5	4	5	4	4	2	5	2	3	2	2	2	3	3	3	6	5	6	2	2	2	6	6	6	6	5	6	2	5	5	6	5	2	2	2	2	2
R_eCDZVHgn7Njh4rv	1	1		2	1	1		6	5	5	3	6	5	4	5	4	4	2	5	2	3	2	2	2	3	3	3	6	5	6	2	2	2	6	6	6	6	5	6	2	5	5	6	5	2	2	2	2	2
R_eCDZVHgn7Njh4rv	1	1		2	1	1		6	5	5	3	6	5	4	5	4	4	2	5	2	3	2	2	2	3	3	3	6	5	6	2	2	2	6	6	6	6	5	6	2	5	5	6	5	2	2	2	2	2
R_eCDZVHgn7Njh4rv	1	1		2	1	1		6	5	5	3	6	5	4	5	4	4	2	5	2	3	2	2	2	3	3	3	6	5	6	2	2	2	6	6	6	6	5	6	2	5	5	6	5	2	2	2	2	2
R_eCDZVHgn7Njh4rv	1	1		2	1	1		6	5	5	3	6	5	4	5	4	4	2	5	2	3	2	2	2	3	3	3	6	5	6	2	2	2	6	6	6	6	5	6	2	5	5	6	5	2	2	2	2	2
R_eCDZVHgn7Njh4rv	1	1		2	1	1		6	5	5	3	6	5	4	5	4	4	2	5	2	3	2	2	2	3	3	3	6	5	6	2	2	2	6	6	6	6	5	6	2	5	5	6	5	2	2	2	2	2
R_eCDZVHgn7Njh4rv	1	1		2	1	1		6	5	5	3	6	5	4	5	4	4	2	5	2	3	2	2	2	3	3	3	6	5	6	2	2	2	6	6	6	6	5	6	2	5	5	6	5	2	2	2	2	2
R_eCDZVHgn7Njh4rv	1	1		2	1	1		6	5	5	3	6	5	4	5	4	4	2	5	2	3	2	2	2	3	3	3	6	5	6	2	2	2	6	6	6	6	5	6	2	5	5	6	5	2	2	2	2	2
R_eCDZVHgn7Njh4rv	1	1		2	1	1		6	5	5	3	6	5	4	5	4	4	2	5	2	3	2	2	2	3	3	3	6	5	6	2	2	2	6	6	6	6	5	6	2	5	5	6	5	2	2	2	2	2
R_eCDZVHgn7Njh4rv	1	1		2	1	1		6	5	5	3	6	5	4	5	4	4	2	5	2	3	2	2	2	3	3	3	6	5	6	2	2	2	6	6	6	6	5	6	2	5	5	6	5	2	2	2	2	2
R_eCDZVHgn7Njh4rv	1	1		2	1	1		6	5	5	3	6	5	4	5	4	4	2	5	2	3	2	2	2	3	3	3	6	5	6	2	2	2	6	6	6	6	5	6	2	5	5	6	5	2	2	2	2	2
R_eCDZVHgn7Njh4rv	1	1		2	1	1		6	5	5	3	6	5	4	5	4	4	2	5	2	3	2	2	2	3	3	3	6	5	6	2	2	2	6	6	6	6	5	6	2	5	5	6	5	2	2	2	2	2
R_eCDZVHgn7Njh4rv	1	1		2	1	1		6	5	5	3	6	5	4	5	4	4	2	5	2	3	2	2	2	3	3	3	6	5	6	2	2	2	6	6	6	6	5	6	2	5	5	6	5	2	2	2	2	2
R_eCDZVHgn7Njh4rv	1	1		2	1	1		6	5	5	3	6	5	4	5	4	4	2	5	2	3	2	2	2	3	3	3	6	5	6	2	2	2	6	6	6	6	5	6	2	5	5	6	5	2	2	2	2	2
R_eCDZVHgn7Njh4rv	1	1		2	1	1		6	5	5	3	6	5	4	5	4	4	2	5	2	3	2	2	2	3	3	3	6	5	6	2	2	2	6	6	6	6	5	6	2	5	5	6	5	2	2	2	2	2
R_eCDZVHgn7Njh4rv	1	1		2	1	1		6	5	5	3	6	5	4	5	4	4	2	5	2	3	2	2	2	3	3	3	6	5	6	2	2	2	6	6	6	6	5	6	2	5	5	6	5	2	2	2	2	2
R_eCDZVHgn7Njh4rv	1	1		2	1	1		6	5	5	3	6	5	4	5	4	4	2	5	2	3	2	2	2	3	3	3	6	5	6	2	2	2	6	6	6	6	5	6	2	5	5	6	5	2	2	2	2	2
R_eCDZVHgn7Njh4rv	1	1		2	1	1		6	5	5	3	6	5	4	5	4	4	2	5	2	3	2	2	2	3	3	3	6	5	6	2	2	2	6	6	6	6	5	6	2	5	5	6	5	2	2	2	2	2
R_2zY0ZvfYZUtOcy5	1	1		4	3	1		1	4	3	3	5	6	2	3	4	3	3	6	2	2	5	2	3	3	3	5	6	3	5	2	2	2	5	6	6	5	6	6	2	5	5	6	5	1	1	2	2	2
R_2zY0ZvfYZUtOcy5	1	1		4	3	1		1	4	3	3	5	6	2	3	4	3	3	6	2	2	5	2	3	3	3	5	6	3	5	2	2	2	5	6	6	5	6	6	2	5	5	6	5	1	1	2	2	2
R_2zY0ZvfYZUtOcy5	1	1		4	3	1		1	4	3	3	5	6	2	3	4	3	3	6	2	2	5	2	3	3	3	5	6	3	5	2	2	2	5	6	6	5	6	6	2	5	5	6	5	1	1	2	2	2
R_2zY0ZvfYZUtOcy5	1	1		4	3	1		1	4	3	3	5	6	2	3	4	3	3	6	2	2	5	2	3	3	3	5	6	3	5	2	2	2	5	6	6	5	6	6	2	5	5	6	5	1	1	2	2	2
R_2zY0ZvfYZUtOcy5	1	1		4	3	1		1	4	3	3	5	6	2	3	4	3	3	6	2	2	5	2	3	3	3	5	6	3	5	2	2	2	5	6	6	5	6	6	2	5	5	6	5	1	1	2	2	2
R_2zY0ZvfYZUtOcy5	1	1		4	3	1		1	4	3	3	5	6	2	3	4	3	3	6	2	2	5	2	3	3	3	5	6	3	5	2	2	2	5	6	6	5	6	6	2	5	5	6	5	1	1	2	2	2
R_2zY0ZvfYZUtOcy5	1	1		4	3	1		1	4	3	3	5	6	2	3	4	3	3	6	2	2	5	2	3	3	3	5	6	3	5	2	2	2	5	6	6	5	6	6	2	5	5	6	5	1	1	2	2	2
R_2zY0ZvfYZUtOcy5	1	1		4	3	1		1	4	3	3	5	6	2	3	4	3	3	6	2	2	5	2	3	3	3	5	6	3	5	2	2	2	5	6	6	5	6	6	2	5	5	6	5	1	1	2	2	2
R_2zY0ZvfYZUtOcy5	1	1		4	3	1		1	4	3	3	5	6	2	3	4	3	3	6	2	2	5	2	3	3	3	5	6	3	5	2	2	2	5	6	6	5	6	6	2	5	5	6	5	1	1	2	2	2
R_2zY0ZvfYZUtOcy5	1	1		4	3	1		1	4	3	3	5	6	2	3	4	3	3	6	2	2	5	2	3	3	3	5	6	3	5	2	2	2	5	6	6	5	6	6	2	5	5	6	5	1	1	2	2	2
R_2zY0ZvfYZUtOcy5	1	1		4	3	1		1	4	3	3	5	6	2	3	4	3	3	6	2	2	5	2	3	3	3	5	6	3	5	2	2	2	5	6	6	5	6	6	2	5	5	6	5	1	1	2	2	2
R_2zY0ZvfYZUtOcy5	1	1		4	3	1		1	4	3	3	5	6	2	3	4	3	3	6	2	2	5	2	3	3	3	5	6	3	5	2	2	2	5	6	6	5	6	6	2	5	5	6	5	1	1	2	2	2
R_2zY0ZvfYZUtOcy5	1	1		4	3	1		1	4	3	3	5	6	2	3	4	3	3	6	2	2	5	2	3	3	3	5	6	3	5	2	2	2	5	6	6	5	6	6	2	5	5	6	5	1	1	2	2	2
R_31Mpi9skE621hJk	1	1		2	3	1		2	4	5	3	3	3	3	3	3	3	3	3	3	3	3	3	3	3	3	3	3	3	3	3	3	3	3	3	3	3	3	3	3	3	2	3	3	2	2	2	2	2
R_31Mpi9skE621hJk	1	1		2	3	1		2	4	5	3	3	3	3	3	3	3	3	3	3	3	3	3	3	3	3	3	3	3	3	3	3	3	3	3	3	3	3	3	3	3	2	3	3	2	2	2	2	2
R_31Mpi9skE621hJk	1	1		2	3	1		2	4	5	3	3	3	3	3	3	3	3	3	3	3	3	3	3	3	3	3	3	3	3	3	3	3	3	3	3	3	3	3	3	3	2	3	3	2	2	2	2	2
R_31Mpi9skE621hJk	1	1		2	3	1		2	4	5	3	3	3	3	3	3	3	3	3	3	3	3	3	3	3	3	3	3	3	3	3	3	3	3	3	3	3	3	3	3	3	2	3	3	2	2	2	2	2
R_31Mpi9skE621hJk	1	1		2	3	1		2	4	5	3	3	3	3	3	3	3	3	3	3	3	3	3	3	3	3	3	3	3	3	3	3	3	3	3	3	3	3	3	3	3	2	3	3	2	2	2	2	2
R_31Mpi9skE621hJk	1	1		2	3	1		2	4	5	3	3	3	3	3	3	3	3	3	3	3	3	3	3	3	3	3	3	3	3	3	3	3	3	3	3	3	3	3	3	3	2	3	3	2	2	2	2	2
R_31Mpi9skE621hJk	1	1		2	3	1		2	4	5	3	3	3	3	3	3	3	3	3	3	3	3	3	3	3	3	3	3	3	3	3	3	3	3	3	3	3	3	3	3	3	2	3	3	2	2	2	2	2
R_31Mpi9skE621hJk	1	1		2	3	1		2	4	5	3	3	3	3	3	3	3	3	3	3	3	3	3	3	3	3	3	3	3	3	3	3	3	3	3	3	3	3	3	3	3	2	3	3	2	2	2	2	2
R_31Mpi9skE621hJk	1	1		2	3	1		2	4	5	3	3	3	3	3	3	3	3	3	3	3	3	3	3	3	3	3	3	3	3	3	3	3	3	3	3	3	3	3	3	3	2	3	3	2	2	2	2	2
R_31Mpi9skE621hJk	1	1		2	3	1		2	4	5	3	3	3	3	3	3	3	3	3	3	3	3	3	3	3	3	3	3	3	3	3	3	3	3	3	3	3	3	3	3	3	2	3	3	2	2	2	2	2
R_31Mpi9skE621hJk	1	1		2	3	1		2	4	5	3	3	3	3	3	3	3	3	3	3	3	3	3	3	3	3	3	3	3	3	3	3	3	3	3	3	3	3	3	3	3	2	3	3	2	2	2	2	2
R_31Mpi9skE621hJk	1	1		2	3	1		2	4	5	3	3	3	3	3	3	3	3	3	3	3	3	3	3	3	3	3	3	3	3	3	3	3	3	3	3	3	3	3	3	3	2	3	3	2	2	2	2	2
R_31Mpi9skE621hJk	1	1		2	3	1		2	4	5	3	3	3	3	3	3	3	3	3	3	3	3	3	3	3	3	3	3	3	3	3	3	3	3	3	3	3	3	3	3	3	2	3	3	2	2	2	2	2
R_31Mpi9skE621hJk	1	1		2	3	1		2	4	5	3	3	3	3	3	3	3	3	3	3	3	3	3	3	3	3	3	3	3	3	3	3	3	3	3	3	3	3	3	3	3	2	3	3	2	2	2	2	2
R_31Mpi9skE621hJk	1	1		2	3	1		2	4	5	3	3	3	3	3	3	3	3	3	3	3	3	3	3	3	3	3	3	3	3	3	3	3	3	3	3	3	3	3	3	3	2	3	3	2	2	2	2	2
R_31Mpi9skE621hJk	1	1		2	3	1		2	4	5	3	3	3	3	3	3	3	3	3	3	3	3	3	3	3	3	3	3	3	3	3	3	3	3	3	3	3	3	3	3	3	2	3	3	2	2	2	2	2
R_31Mpi9skE621hJk	1	1		2	3	1		2	4	5	3	3	3	3	3	3	3	3	3	3	3	3	3	3	3	3	3	3	3	3	3	3	3	3	3	3	3	3	3	3	3	2	3	3	2	2	2	2	2
R_31Mpi9skE621hJk	1	1		2	3	1		2	4	5	3	3	3	3	3	3	3	3	3	3	3	3	3	3	3	3	3	3	3	3	3	3	3	3	3	3	3	3	3	3	3	2	3	3	2	2	2	2	2
R_31Mpi9skE621hJk	1	1		2	3	1		2	4	5	3	3	3	3	3	3	3	3	3	3	3	3	3	3	3	3	3	3	3	3	3	3	3	3	3	3	3	3	3	3	3	2	3	3	2	2	2	2	2
R_2CrMI1ye3kOBIOv	1	2		2	3	1		6	6	5	4	2	2	5	3	6	4	2	2	1	2	2	6	2	5	1	1	6	2	6	1	3	2	6	6	5	5	5	6	3	5	5	5	5	2	2	2	1	4
R_2CrMI1ye3kOBIOv	1	2		2	3	1		6	6	5	4	2	2	5	3	6	4	2	2	1	2	2	6	2	5	1	1	6	2	6	1	3	2	6	6	5	5	5	6	3	5	5	5	5	2	2	2	1	4
R_2CrMI1ye3kOBIOv	1	2		2	3	1		6	6	5	4	2	2	5	3	6	4	2	2	1	2	2	6	2	5	1	1	6	2	6	1	3	2	6	6	5	5	5	6	3	5	5	5	5	2	2	2	1	4
R_2CrMI1ye3kOBIOv	1	2		2	3	1		6	6	5	4	2	2	5	3	6	4	2	2	1	2	2	6	2	5	1	1	6	2	6	1	3	2	6	6	5	5	5	6	3	5	5	5	5	2	2	2	1	4
R_2CrMI1ye3kOBIOv	1	2		2	3	1		6	6	5	4	2	2	5	3	6	4	2	2	1	2	2	6	2	5	1	1	6	2	6	1	3	2	6	6	5	5	5	6	3	5	5	5	5	2	2	2	1	4
R_2CrMI1ye3kOBIOv	1	2		2	3	1		6	6	5	4	2	2	5	3	6	4	2	2	1	2	2	6	2	5	1	1	6	2	6	1	3	2	6	6	5	5	5	6	3	5	5	5	5	2	2	2	1	4
R_2CrMI1ye3kOBIOv	1	2		2	3	1		6	6	5	4	2	2	5	3	6	4	2	2	1	2	2	6	2	5	1	1	6	2	6	1	3	2	6	6	5	5	5	6	3	5	5	5	5	2	2	2	1	4
R_2CrMI1ye3kOBIOv	1	2		2	3	1		6	6	5	4	2	2	5	3	6	4	2	2	1	2	2	6	2	5	1	1	6	2	6	1	3	2	6	6	5	5	5	6	3	5	5	5	5	2	2	2	1	4
R_2CrMI1ye3kOBIOv	1	2		2	3	1		6	6	5	4	2	2	5	3	6	4	2	2	1	2	2	6	2	5	1	1	6	2	6	1	3	2	6	6	5	5	5	6	3	5	5	5	5	2	2	2	1	4
R_2CrMI1ye3kOBIOv	1	2		2	3	1		6	6	5	4	2	2	5	3	6	4	2	2	1	2	2	6	2	5	1	1	6	2	6	1	3	2	6	6	5	5	5	6	3	5	5	5	5	2	2	2	1	4
R_2CrMI1ye3kOBIOv	1	2		2	3	1		6	6	5	4	2	2	5	3	6	4	2	2	1	2	2	6	2	5	1	1	6	2	6	1	3	2	6	6	5	5	5	6	3	5	5	5	5	2	2	2	1	4
R_2CrMI1ye3kOBIOv	1	2		2	3	1		6	6	5	4	2	2	5	3	6	4	2	2	1	2	2	6	2	5	1	1	6	2	6	1	3	2	6	6	5	5	5	6	3	5	5	5	5	2	2	2	1	4
R_2CrMI1ye3kOBIOv	1	2		2	3	1		6	6	5	4	2	2	5	3	6	4	2	2	1	2	2	6	2	5	1	1	6	2	6	1	3	2	6	6	5	5	5	6	3	5	5	5	5	2	2	2	1	4
R_2CrMI1ye3kOBIOv	1	2		2	3	1		6	6	5	4	2	2	5	3	6	4	2	2	1	2	2	6	2	5	1	1	6	2	6	1	3	2	6	6	5	5	5	6	3	5	5	5	5	2	2	2	1	4
R_2CrMI1ye3kOBIOv	1	2		2	3	1		6	6	5	4	2	2	5	3	6	4	2	2	1	2	2	6	2	5	1	1	6	2	6	1	3	2	6	6	5	5	5	6	3	5	5	5	5	2	2	2	1	4
R_2CrMI1ye3kOBIOv	1	2		2	3	1		6	6	5	4	2	2	5	3	6	4	2	2	1	2	2	6	2	5	1	1	6	2	6	1	3	2	6	6	5	5	5	6	3	5	5	5	5	2	2	2	1	4
R_2CrMI1ye3kOBIOv	1	2		2	3	1		6	6	5	4	2	2	5	3	6	4	2	2	1	2	2	6	2	5	1	1	6	2	6	1	3	2	6	6	5	5	5	6	3	5	5	5	5	2	2	2	1	4
R_brdNjvRzcQV14sx	1	1		4	1	1		5	5	3	4	5	3	3	5	5	5	2	2	3	2	5	3	4	5	2	2	6	2	6	3	3	3	6	5	6	7	6	6	2	5	5	6	6	4	2	2	1	4
R_brdNjvRzcQV14sx	1	1		4	1	1		5	5	3	4	5	3	3	5	5	5	2	2	3	2	5	3	4	5	2	2	6	2	6	3	3	3	6	5	6	7	6	6	2	5	5	6	6	4	2	2	1	4
R_brdNjvRzcQV14sx	1	1		4	1	1		5	5	3	4	5	3	3	5	5	5	2	2	3	2	5	3	4	5	2	2	6	2	6	3	3	3	6	5	6	7	6	6	2	5	5	6	6	4	2	2	1	4
R_brdNjvRzcQV14sx	1	1		4	1	1		5	5	3	4	5	3	3	5	5	5	2	2	3	2	5	3	4	5	2	2	6	2	6	3	3	3	6	5	6	7	6	6	2	5	5	6	6	4	2	2	1	4
R_brdNjvRzcQV14sx	1	1		4	1	1		5	5	3	4	5	3	3	5	5	5	2	2	3	2	5	3	4	5	2	2	6	2	6	3	3	3	6	5	6	7	6	6	2	5	5	6	6	4	2	2	1	4
R_brdNjvRzcQV14sx	1	1		4	1	1		5	5	3	4	5	3	3	5	5	5	2	2	3	2	5	3	4	5	2	2	6	2	6	3	3	3	6	5	6	7	6	6	2	5	5	6	6	4	2	2	1	4
R_brdNjvRzcQV14sx	1	1		4	1	1		5	5	3	4	5	3	3	5	5	5	2	2	3	2	5	3	4	5	2	2	6	2	6	3	3	3	6	5	6	7	6	6	2	5	5	6	6	4	2	2	1	4
R_brdNjvRzcQV14sx	1	1		4	1	1		5	5	3	4	5	3	3	5	5	5	2	2	3	2	5	3	4	5	2	2	6	2	6	3	3	3	6	5	6	7	6	6	2	5	5	6	6	4	2	2	1	4
R_brdNjvRzcQV14sx	1	1		4	1	1		5	5	3	4	5	3	3	5	5	5	2	2	3	2	5	3	4	5	2	2	6	2	6	3	3	3	6	5	6	7	6	6	2	5	5	6	6	4	2	2	1	4
R_brdNjvRzcQV14sx	1	1		4	1	1		5	5	3	4	5	3	3	5	5	5	2	2	3	2	5	3	4	5	2	2	6	2	6	3	3	3	6	5	6	7	6	6	2	5	5	6	6	4	2	2	1	4
R_brdNjvRzcQV14sx	1	1		4	1	1		5	5	3	4	5	3	3	5	5	5	2	2	3	2	5	3	4	5	2	2	6	2	6	3	3	3	6	5	6	7	6	6	2	5	5	6	6	4	2	2	1	4
R_brdNjvRzcQV14sx	1	1		4	1	1		5	5	3	4	5	3	3	5	5	5	2	2	3	2	5	3	4	5	2	2	6	2	6	3	3	3	6	5	6	7	6	6	2	5	5	6	6	4	2	2	1	4
R_brdNjvRzcQV14sx	1	1		4	1	1		5	5	3	4	5	3	3	5	5	5	2	2	3	2	5	3	4	5	2	2	6	2	6	3	3	3	6	5	6	7	6	6	2	5	5	6	6	4	2	2	1	4
R_brdNjvRzcQV14sx	1	1		4	1	1		5	5	3	4	5	3	3	5	5	5	2	2	3	2	5	3	4	5	2	2	6	2	6	3	3	3	6	5	6	7	6	6	2	5	5	6	6	4	2	2	1	4
R_brdNjvRzcQV14sx	1	1		4	1	1		5	5	3	4	5	3	3	5	5	5	2	2	3	2	5	3	4	5	2	2	6	2	6	3	3	3	6	5	6	7	6	6	2	5	5	6	6	4	2	2	1	4
R_3JJLExxYMtHPr5S	1	1		2	3	1		3	3	5	2	6	6	5	1	5	3	2	6	4	3	2	6	2	5	2	2	6	2	5	2	2	6	5	6	6	6	5	7	3	6	6	6	4	4	4	5	2	1
R_3JJLExxYMtHPr5S	1	1		2	3	1		3	3	5	2	6	6	5	1	5	3	2	6	4	3	2	6	2	5	2	2	6	2	5	2	2	6	5	6	6	6	5	7	3	6	6	6	4	4	4	5	2	1
R_3JJLExxYMtHPr5S	1	1		2	3	1		3	3	5	2	6	6	5	1	5	3	2	6	4	3	2	6	2	5	2	2	6	2	5	2	2	6	5	6	6	6	5	7	3	6	6	6	4	4	4	5	2	1
R_3JJLExxYMtHPr5S	1	1		2	3	1		3	3	5	2	6	6	5	1	5	3	2	6	4	3	2	6	2	5	2	2	6	2	5	2	2	6	5	6	6	6	5	7	3	6	6	6	4	4	4	5	2	1
R_3JJLExxYMtHPr5S	1	1		2	3	1		3	3	5	2	6	6	5	1	5	3	2	6	4	3	2	6	2	5	2	2	6	2	5	2	2	6	5	6	6	6	5	7	3	6	6	6	4	4	4	5	2	1
R_3JJLExxYMtHPr5S	1	1		2	3	1		3	3	5	2	6	6	5	1	5	3	2	6	4	3	2	6	2	5	2	2	6	2	5	2	2	6	5	6	6	6	5	7	3	6	6	6	4	4	4	5	2	1
R_3JJLExxYMtHPr5S	1	1		2	3	1		3	3	5	2	6	6	5	1	5	3	2	6	4	3	2	6	2	5	2	2	6	2	5	2	2	6	5	6	6	6	5	7	3	6	6	6	4	4	4	5	2	1
R_3JJLExxYMtHPr5S	1	1		2	3	1		3	3	5	2	6	6	5	1	5	3	2	6	4	3	2	6	2	5	2	2	6	2	5	2	2	6	5	6	6	6	5	7	3	6	6	6	4	4	4	5	2	1
R_3JJLExxYMtHPr5S	1	1		2	3	1		3	3	5	2	6	6	5	1	5	3	2	6	4	3	2	6	2	5	2	2	6	2	5	2	2	6	5	6	6	6	5	7	3	6	6	6	4	4	4	5	2	1
R_3JJLExxYMtHPr5S	1	1		2	3	1		3	3	5	2	6	6	5	1	5	3	2	6	4	3	2	6	2	5	2	2	6	2	5	2	2	6	5	6	6	6	5	7	3	6	6	6	4	4	4	5	2	1
R_3JJLExxYMtHPr5S	1	1		2	3	1		3	3	5	2	6	6	5	1	5	3	2	6	4	3	2	6	2	5	2	2	6	2	5	2	2	6	5	6	6	6	5	7	3	6	6	6	4	4	4	5	2	1
R_3JJLExxYMtHPr5S	1	1		2	3	1		3	3	5	2	6	6	5	1	5	3	2	6	4	3	2	6	2	5	2	2	6	2	5	2	2	6	5	6	6	6	5	7	3	6	6	6	4	4	4	5	2	1
R_3JJLExxYMtHPr5S	1	1		2	3	1		3	3	5	2	6	6	5	1	5	3	2	6	4	3	2	6	2	5	2	2	6	2	5	2	2	6	5	6	6	6	5	7	3	6	6	6	4	4	4	5	2	1
R_3JJLExxYMtHPr5S	1	1		2	3	1		3	3	5	2	6	6	5	1	5	3	2	6	4	3	2	6	2	5	2	2	6	2	5	2	2	6	5	6	6	6	5	7	3	6	6	6	4	4	4	5	2	1
R_3JJLExxYMtHPr5S	1	1		2	3	1		3	3	5	2	6	6	5	1	5	3	2	6	4	3	2	6	2	5	2	2	6	2	5	2	2	6	5	6	6	6	5	7	3	6	6	6	4	4	4	5	2	1
R_3JJLExxYMtHPr5S	1	1		2	3	1		3	3	5	2	6	6	5	1	5	3	2	6	4	3	2	6	2	5	2	2	6	2	5	2	2	6	5	6	6	6	5	7	3	6	6	6	4	4	4	5	2	1
R_3JJLExxYMtHPr5S	1	1		2	3	1		3	3	5	2	6	6	5	1	5	3	2	6	4	3	2	6	2	5	2	2	6	2	5	2	2	6	5	6	6	6	5	7	3	6	6	6	4	4	4	5	2	1
R_3JJLExxYMtHPr5S	1	1		2	3	1		3	3	5	2	6	6	5	1	5	3	2	6	4	3	2	6	2	5	2	2	6	2	5	2	2	6	5	6	6	6	5	7	3	6	6	6	4	4	4	5	2	1
R_3JJLExxYMtHPr5S	1	1		2	3	1		3	3	5	2	6	6	5	1	5	3	2	6	4	3	2	6	2	5	2	2	6	2	5	2	2	6	5	6	6	6	5	7	3	6	6	6	4	4	4	5	2	1
R_3JJLExxYMtHPr5S	1	1		2	3	1		3	3	5	2	6	6	5	1	5	3	2	6	4	3	2	6	2	5	2	2	6	2	5	2	2	6	5	6	6	6	5	7	3	6	6	6	4	4	4	5	2	1
R_3JJLExxYMtHPr5S	1	1		2	3	1		3	3	5	2	6	6	5	1	5	3	2	6	4	3	2	6	2	5	2	2	6	2	5	2	2	6	5	6	6	6	5	7	3	6	6	6	4	4	4	5	2	1
R_3JJLExxYMtHPr5S	1	1		2	3	1		3	3	5	2	6	6	5	1	5	3	2	6	4	3	2	6	2	5	2	2	6	2	5	2	2	6	5	6	6	6	5	7	3	6	6	6	4	4	4	5	2	1
R_3JJLExxYMtHPr5S	1	1		2	3	1		3	3	5	2	6	6	5	1	5	3	2	6	4	3	2	6	2	5	2	2	6	2	5	2	2	6	5	6	6	6	5	7	3	6	6	6	4	4	4	5	2	1
R_3JJLExxYMtHPr5S	1	1		2	3	1		3	3	5	2	6	6	5	1	5	3	2	6	4	3	2	6	2	5	2	2	6	2	5	2	2	6	5	6	6	6	5	7	3	6	6	6	4	4	4	5	2	1
R_3JJLExxYMtHPr5S	1	1		2	3	1		3	3	5	2	6	6	5	1	5	3	2	6	4	3	2	6	2	5	2	2	6	2	5	2	2	6	5	6	6	6	5	7	3	6	6	6	4	4	4	5	2	1
R_3JJLExxYMtHPr5S	1	1		2	3	1		3	3	5	2	6	6	5	1	5	3	2	6	4	3	2	6	2	5	2	2	6	2	5	2	2	6	5	6	6	6	5	7	3	6	6	6	4	4	4	5	2	1
R_3JJLExxYMtHPr5S	1	1		2	3	1		3	3	5	2	6	6	5	1	5	3	2	6	4	3	2	6	2	5	2	2	6	2	5	2	2	6	5	6	6	6	5	7	3	6	6	6	4	4	4	5	2	1
R_3JJLExxYMtHPr5S	1	1		2	3	1		3	3	5	2	6	6	5	1	5	3	2	6	4	3	2	6	2	5	2	2	6	2	5	2	2	6	5	6	6	6	5	7	3	6	6	6	4	4	4	5	2	1
R_3JJLExxYMtHPr5S	1	1		2	3	1		3	3	5	2	6	6	5	1	5	3	2	6	4	3	2	6	2	5	2	2	6	2	5	2	2	6	5	6	6	6	5	7	3	6	6	6	4	4	4	5	2	1
R_3JJLExxYMtHPr5S	1	1		2	3	1		3	3	5	2	6	6	5	1	5	3	2	6	4	3	2	6	2	5	2	2	6	2	5	2	2	6	5	6	6	6	5	7	3	6	6	6	4	4	4	5	2	1
R_3JJLExxYMtHPr5S	1	1		2	3	1		3	3	5	2	6	6	5	1	5	3	2	6	4	3	2	6	2	5	2	2	6	2	5	2	2	6	5	6	6	6	5	7	3	6	6	6	4	4	4	5	2	1
R_3OiwypdotxCrQDI	1	2		3	3	1		1	3	3	3	3	5	2	4	3	3	2	3	4	4	4	6	4	5	4	2	5	4	5	4	3	4	4	5	3	4	5	5	5	4	4	5	4	1	1	4	2	2
R_3OiwypdotxCrQDI	1	2		3	3	1		1	3	3	3	3	5	2	4	3	3	2	3	4	4	4	6	4	5	4	2	5	4	5	4	3	4	4	5	3	4	5	5	5	4	4	5	4	1	1	4	2	2
R_3OiwypdotxCrQDI	1	2		3	3	1		1	3	3	3	3	5	2	4	3	3	2	3	4	4	4	6	4	5	4	2	5	4	5	4	3	4	4	5	3	4	5	5	5	4	4	5	4	1	1	4	2	2
R_3OiwypdotxCrQDI	1	2		3	3	1		1	3	3	3	3	5	2	4	3	3	2	3	4	4	4	6	4	5	4	2	5	4	5	4	3	4	4	5	3	4	5	5	5	4	4	5	4	1	1	4	2	2
R_3OiwypdotxCrQDI	1	2		3	3	1		1	3	3	3	3	5	2	4	3	3	2	3	4	4	4	6	4	5	4	2	5	4	5	4	3	4	4	5	3	4	5	5	5	4	4	5	4	1	1	4	2	2
R_3OiwypdotxCrQDI	1	2		3	3	1		1	3	3	3	3	5	2	4	3	3	2	3	4	4	4	6	4	5	4	2	5	4	5	4	3	4	4	5	3	4	5	5	5	4	4	5	4	1	1	4	2	2
R_3OiwypdotxCrQDI	1	2		3	3	1		1	3	3	3	3	5	2	4	3	3	2	3	4	4	4	6	4	5	4	2	5	4	5	4	3	4	4	5	3	4	5	5	5	4	4	5	4	1	1	4	2	2
R_3OiwypdotxCrQDI	1	2		3	3	1		1	3	3	3	3	5	2	4	3	3	2	3	4	4	4	6	4	5	4	2	5	4	5	4	3	4	4	5	3	4	5	5	5	4	4	5	4	1	1	4	2	2
R_3OiwypdotxCrQDI	1	2		3	3	1		1	3	3	3	3	5	2	4	3	3	2	3	4	4	4	6	4	5	4	2	5	4	5	4	3	4	4	5	3	4	5	5	5	4	4	5	4	1	1	4	2	2
R_3OiwypdotxCrQDI	1	2		3	3	1		1	3	3	3	3	5	2	4	3	3	2	3	4	4	4	6	4	5	4	2	5	4	5	4	3	4	4	5	3	4	5	5	5	4	4	5	4	1	1	4	2	2
R_3OiwypdotxCrQDI	1	2		3	3	1		1	3	3	3	3	5	2	4	3	3	2	3	4	4	4	6	4	5	4	2	5	4	5	4	3	4	4	5	3	4	5	5	5	4	4	5	4	1	1	4	2	2
R_3OiwypdotxCrQDI	1	2		3	3	1		1	3	3	3	3	5	2	4	3	3	2	3	4	4	4	6	4	5	4	2	5	4	5	4	3	4	4	5	3	4	5	5	5	4	4	5	4	1	1	4	2	2
R_3OiwypdotxCrQDI	1	2		3	3	1		1	3	3	3	3	5	2	4	3	3	2	3	4	4	4	6	4	5	4	2	5	4	5	4	3	4	4	5	3	4	5	5	5	4	4	5	4	1	1	4	2	2
R_3OiwypdotxCrQDI	1	2		3	3	1		1	3	3	3	3	5	2	4	3	3	2	3	4	4	4	6	4	5	4	2	5	4	5	4	3	4	4	5	3	4	5	5	5	4	4	5	4	1	1	4	2	2
R_3OiwypdotxCrQDI	1	2		3	3	1		1	3	3	3	3	5	2	4	3	3	2	3	4	4	4	6	4	5	4	2	5	4	5	4	3	4	4	5	3	4	5	5	5	4	4	5	4	1	1	4	2	2
R_3OiwypdotxCrQDI	1	2		3	3	1		1	3	3	3	3	5	2	4	3	3	2	3	4	4	4	6	4	5	4	2	5	4	5	4	3	4	4	5	3	4	5	5	5	4	4	5	4	1	1	4	2	2
R_3OiwypdotxCrQDI	1	2		3	3	1		1	3	3	3	3	5	2	4	3	3	2	3	4	4	4	6	4	5	4	2	5	4	5	4	3	4	4	5	3	4	5	5	5	4	4	5	4	1	1	4	2	2
R_3OiwypdotxCrQDI	1	2		3	3	1		1	3	3	3	3	5	2	4	3	3	2	3	4	4	4	6	4	5	4	2	5	4	5	4	3	4	4	5	3	4	5	5	5	4	4	5	4	1	1	4	2	2
R_3OiwypdotxCrQDI	1	2		3	3	1		1	3	3	3	3	5	2	4	3	3	2	3	4	4	4	6	4	5	4	2	5	4	5	4	3	4	4	5	3	4	5	5	5	4	4	5	4	1	1	4	2	2
R_3OiwypdotxCrQDI	1	2		3	3	1		1	3	3	3	3	5	2	4	3	3	2	3	4	4	4	6	4	5	4	2	5	4	5	4	3	4	4	5	3	4	5	5	5	4	4	5	4	1	1	4	2	2
R_3OiwypdotxCrQDI	1	2		3	3	1		1	3	3	3	3	5	2	4	3	3	2	3	4	4	4	6	4	5	4	2	5	4	5	4	3	4	4	5	3	4	5	5	5	4	4	5	4	1	1	4	2	2
R_3OiwypdotxCrQDI	1	2		3	3	1		1	3	3	3	3	5	2	4	3	3	2	3	4	4	4	6	4	5	4	2	5	4	5	4	3	4	4	5	3	4	5	5	5	4	4	5	4	1	1	4	2	2
R_3OiwypdotxCrQDI	1	2		3	3	1		1	3	3	3	3	5	2	4	3	3	2	3	4	4	4	6	4	5	4	2	5	4	5	4	3	4	4	5	3	4	5	5	5	4	4	5	4	1	1	4	2	2
R_3OiwypdotxCrQDI	1	2		3	3	1		1	3	3	3	3	5	2	4	3	3	2	3	4	4	4	6	4	5	4	2	5	4	5	4	3	4	4	5	3	4	5	5	5	4	4	5	4	1	1	4	2	2
R_3OiwypdotxCrQDI	1	2		3	3	1		1	3	3	3	3	5	2	4	3	3	2	3	4	4	4	6	4	5	4	2	5	4	5	4	3	4	4	5	3	4	5	5	5	4	4	5	4	1	1	4	2	2
R_3OiwypdotxCrQDI	1	2		3	3	1		1	3	3	3	3	5	2	4	3	3	2	3	4	4	4	6	4	5	4	2	5	4	5	4	3	4	4	5	3	4	5	5	5	4	4	5	4	1	1	4	2	2
R_3OiwypdotxCrQDI	1	2		3	3	1		1	3	3	3	3	5	2	4	3	3	2	3	4	4	4	6	4	5	4	2	5	4	5	4	3	4	4	5	3	4	5	5	5	4	4	5	4	1	1	4	2	2
R_3OiwypdotxCrQDI	1	2		3	3	1		1	3	3	3	3	5	2	4	3	3	2	3	4	4	4	6	4	5	4	2	5	4	5	4	3	4	4	5	3	4	5	5	5	4	4	5	4	1	1	4	2	2
R_1OjfJqTP4jftqFw	1	1		4	1			6	4	4	2	4	2	2	2	5	5	4	6	1	1	2	5	2	5	1	2	6	4	3	4	4	4	6	6	7	6	7	7	2	6	6	3	6	4	4	4	3	3
R_1OjfJqTP4jftqFw	1	1		4	1			6	4	4	2	4	2	2	2	5	5	4	6	1	1	2	5	2	5	1	2	6	4	3	4	4	4	6	6	7	6	7	7	2	6	6	3	6	4	4	4	3	3
R_1OjfJqTP4jftqFw	1	1		4	1			6	4	4	2	4	2	2	2	5	5	4	6	1	1	2	5	2	5	1	2	6	4	3	4	4	4	6	6	7	6	7	7	2	6	6	3	6	4	4	4	3	3
R_1OjfJqTP4jftqFw	1	1		4	1			6	4	4	2	4	2	2	2	5	5	4	6	1	1	2	5	2	5	1	2	6	4	3	4	4	4	6	6	7	6	7	7	2	6	6	3	6	4	4	4	3	3
R_1OjfJqTP4jftqFw	1	1		4	1			6	4	4	2	4	2	2	2	5	5	4	6	1	1	2	5	2	5	1	2	6	4	3	4	4	4	6	6	7	6	7	7	2	6	6	3	6	4	4	4	3	3
R_1OjfJqTP4jftqFw	1	1		4	1			6	4	4	2	4	2	2	2	5	5	4	6	1	1	2	5	2	5	1	2	6	4	3	4	4	4	6	6	7	6	7	7	2	6	6	3	6	4	4	4	3	3
R_1OjfJqTP4jftqFw	1	1		4	1			6	4	4	2	4	2	2	2	5	5	4	6	1	1	2	5	2	5	1	2	6	4	3	4	4	4	6	6	7	6	7	7	2	6	6	3	6	4	4	4	3	3
R_1OjfJqTP4jftqFw	1	1		4	1			6	4	4	2	4	2	2	2	5	5	4	6	1	1	2	5	2	5	1	2	6	4	3	4	4	4	6	6	7	6	7	7	2	6	6	3	6	4	4	4	3	3
R_1OjfJqTP4jftqFw	1	1		4	1			6	4	4	2	4	2	2	2	5	5	4	6	1	1	2	5	2	5	1	2	6	4	3	4	4	4	6	6	7	6	7	7	2	6	6	3	6	4	4	4	3	3
R_1OjfJqTP4jftqFw	1	1		4	1			6	4	4	2	4	2	2	2	5	5	4	6	1	1	2	5	2	5	1	2	6	4	3	4	4	4	6	6	7	6	7	7	2	6	6	3	6	4	4	4	3	3
R_1OjfJqTP4jftqFw	1	1		4	1			6	4	4	2	4	2	2	2	5	5	4	6	1	1	2	5	2	5	1	2	6	4	3	4	4	4	6	6	7	6	7	7	2	6	6	3	6	4	4	4	3	3
R_1OjfJqTP4jftqFw	1	1		4	1			6	4	4	2	4	2	2	2	5	5	4	6	1	1	2	5	2	5	1	2	6	4	3	4	4	4	6	6	7	6	7	7	2	6	6	3	6	4	4	4	3	3
R_1OjfJqTP4jftqFw	1	1		4	1			6	4	4	2	4	2	2	2	5	5	4	6	1	1	2	5	2	5	1	2	6	4	3	4	4	4	6	6	7	6	7	7	2	6	6	3	6	4	4	4	3	3
R_1OjfJqTP4jftqFw	1	1		4	1			6	4	4	2	4	2	2	2	5	5	4	6	1	1	2	5	2	5	1	2	6	4	3	4	4	4	6	6	7	6	7	7	2	6	6	3	6	4	4	4	3	3
R_1OjfJqTP4jftqFw	1	1		4	1			6	4	4	2	4	2	2	2	5	5	4	6	1	1	2	5	2	5	1	2	6	4	3	4	4	4	6	6	7	6	7	7	2	6	6	3	6	4	4	4	3	3
R_1OjfJqTP4jftqFw	1	1		4	1			6	4	4	2	4	2	2	2	5	5	4	6	1	1	2	5	2	5	1	2	6	4	3	4	4	4	6	6	7	6	7	7	2	6	6	3	6	4	4	4	3	3
R_1OjfJqTP4jftqFw	1	1		4	1			6	4	4	2	4	2	2	2	5	5	4	6	1	1	2	5	2	5	1	2	6	4	3	4	4	4	6	6	7	6	7	7	2	6	6	3	6	4	4	4	3	3
R_1OjfJqTP4jftqFw	1	1		4	1			6	4	4	2	4	2	2	2	5	5	4	6	1	1	2	5	2	5	1	2	6	4	3	4	4	4	6	6	7	6	7	7	2	6	6	3	6	4	4	4	3	3
R_1OjfJqTP4jftqFw	1	1		4	1			6	4	4	2	4	2	2	2	5	5	4	6	1	1	2	5	2	5	1	2	6	4	3	4	4	4	6	6	7	6	7	7	2	6	6	3	6	4	4	4	3	3
R_1OjfJqTP4jftqFw	1	1		4	1			6	4	4	2	4	2	2	2	5	5	4	6	1	1	2	5	2	5	1	2	6	4	3	4	4	4	6	6	7	6	7	7	2	6	6	3	6	4	4	4	3	3
R_1OjfJqTP4jftqFw	1	1		4	1			6	4	4	2	4	2	2	2	5	5	4	6	1	1	2	5	2	5	1	2	6	4	3	4	4	4	6	6	7	6	7	7	2	6	6	3	6	4	4	4	3	3
R_1OjfJqTP4jftqFw	1	1		4	1			6	4	4	2	4	2	2	2	5	5	4	6	1	1	2	5	2	5	1	2	6	4	3	4	4	4	6	6	7	6	7	7	2	6	6	3	6	4	4	4	3	3
R_1E4ADRi7OBSErFQ	1	1		2	1	1		5	5	4	5	6	5	6	6	6	4	5	4	2	4	2	3	5	6	4	3	6	5	3	3	5	5	6	6	5	4	3	2	5	6	3	2	3	2	3	4	1	4
R_1E4ADRi7OBSErFQ	1	1		2	1	1		5	5	4	5	6	5	6	6	6	4	5	4	2	4	2	3	5	6	4	3	6	5	3	3	5	5	6	6	5	4	3	2	5	6	3	2	3	2	3	4	1	4
R_1E4ADRi7OBSErFQ	1	1		2	1	1		5	5	4	5	6	5	6	6	6	4	5	4	2	4	2	3	5	6	4	3	6	5	3	3	5	5	6	6	5	4	3	2	5	6	3	2	3	2	3	4	1	4
R_1E4ADRi7OBSErFQ	1	1		2	1	1		5	5	4	5	6	5	6	6	6	4	5	4	2	4	2	3	5	6	4	3	6	5	3	3	5	5	6	6	5	4	3	2	5	6	3	2	3	2	3	4	1	4
R_1E4ADRi7OBSErFQ	1	1		2	1	1		5	5	4	5	6	5	6	6	6	4	5	4	2	4	2	3	5	6	4	3	6	5	3	3	5	5	6	6	5	4	3	2	5	6	3	2	3	2	3	4	1	4
R_1E4ADRi7OBSErFQ	1	1		2	1	1		5	5	4	5	6	5	6	6	6	4	5	4	2	4	2	3	5	6	4	3	6	5	3	3	5	5	6	6	5	4	3	2	5	6	3	2	3	2	3	4	1	4
R_1E4ADRi7OBSErFQ	1	1		2	1	1		5	5	4	5	6	5	6	6	6	4	5	4	2	4	2	3	5	6	4	3	6	5	3	3	5	5	6	6	5	4	3	2	5	6	3	2	3	2	3	4	1	4
R_1E4ADRi7OBSErFQ	1	1		2	1	1		5	5	4	5	6	5	6	6	6	4	5	4	2	4	2	3	5	6	4	3	6	5	3	3	5	5	6	6	5	4	3	2	5	6	3	2	3	2	3	4	1	4
R_1E4ADRi7OBSErFQ	1	1		2	1	1		5	5	4	5	6	5	6	6	6	4	5	4	2	4	2	3	5	6	4	3	6	5	3	3	5	5	6	6	5	4	3	2	5	6	3	2	3	2	3	4	1	4
R_1E4ADRi7OBSErFQ	1	1		2	1	1		5	5	4	5	6	5	6	6	6	4	5	4	2	4	2	3	5	6	4	3	6	5	3	3	5	5	6	6	5	4	3	2	5	6	3	2	3	2	3	4	1	4
R_1E4ADRi7OBSErFQ	1	1		2	1	1		5	5	4	5	6	5	6	6	6	4	5	4	2	4	2	3	5	6	4	3	6	5	3	3	5	5	6	6	5	4	3	2	5	6	3	2	3	2	3	4	1	4
R_1E4ADRi7OBSErFQ	1	1		2	1	1		5	5	4	5	6	5	6	6	6	4	5	4	2	4	2	3	5	6	4	3	6	5	3	3	5	5	6	6	5	4	3	2	5	6	3	2	3	2	3	4	1	4
R_1E4ADRi7OBSErFQ	1	1		2	1	1		5	5	4	5	6	5	6	6	6	4	5	4	2	4	2	3	5	6	4	3	6	5	3	3	5	5	6	6	5	4	3	2	5	6	3	2	3	2	3	4	1	4
R_1E4ADRi7OBSErFQ	1	1		2	1	1		5	5	4	5	6	5	6	6	6	4	5	4	2	4	2	3	5	6	4	3	6	5	3	3	5	5	6	6	5	4	3	2	5	6	3	2	3	2	3	4	1	4
R_1E4ADRi7OBSErFQ	1	1		2	1	1		5	5	4	5	6	5	6	6	6	4	5	4	2	4	2	3	5	6	4	3	6	5	3	3	5	5	6	6	5	4	3	2	5	6	3	2	3	2	3	4	1	4
R_1E4ADRi7OBSErFQ	1	1		2	1	1		5	5	4	5	6	5	6	6	6	4	5	4	2	4	2	3	5	6	4	3	6	5	3	3	5	5	6	6	5	4	3	2	5	6	3	2	3	2	3	4	1	4
R_1E4ADRi7OBSErFQ	1	1		2	1	1		5	5	4	5	6	5	6	6	6	4	5	4	2	4	2	3	5	6	4	3	6	5	3	3	5	5	6	6	5	4	3	2	5	6	3	2	3	2	3	4	1	4
R_1E4ADRi7OBSErFQ	1	1		2	1	1		5	5	4	5	6	5	6	6	6	4	5	4	2	4	2	3	5	6	4	3	6	5	3	3	5	5	6	6	5	4	3	2	5	6	3	2	3	2	3	4	1	4
R_1E4ADRi7OBSErFQ	1	1		2	1	1		5	5	4	5	6	5	6	6	6	4	5	4	2	4	2	3	5	6	4	3	6	5	3	3	5	5	6	6	5	4	3	2	5	6	3	2	3	2	3	4	1	4
R_1E4ADRi7OBSErFQ	1	1		2	1	1		5	5	4	5	6	5	6	6	6	4	5	4	2	4	2	3	5	6	4	3	6	5	3	3	5	5	6	6	5	4	3	2	5	6	3	2	3	2	3	4	1	4
R_1E4ADRi7OBSErFQ	1	1		2	1	1		5	5	4	5	6	5	6	6	6	4	5	4	2	4	2	3	5	6	4	3	6	5	3	3	5	5	6	6	5	4	3	2	5	6	3	2	3	2	3	4	1	4
R_1E4ADRi7OBSErFQ	1	1		2	1	1		5	5	4	5	6	5	6	6	6	4	5	4	2	4	2	3	5	6	4	3	6	5	3	3	5	5	6	6	5	4	3	2	5	6	3	2	3	2	3	4	1	4
R_1E4ADRi7OBSErFQ	1	1		2	1	1		5	5	4	5	6	5	6	6	6	4	5	4	2	4	2	3	5	6	4	3	6	5	3	3	5	5	6	6	5	4	3	2	5	6	3	2	3	2	3	4	1	4
R_REKFU2hQGyzfW6J	1	1		2	1	1		5	2	3	2	4	2	1	2	5	5	2	5	4	2	2	5	2	5	2	6	2	6	2	6	6	6	3	4	2	5	2	6	5	2	2	2	5	2	4	3	2	1
R_REKFU2hQGyzfW6J	1	1		2	1	1		5	2	3	2	4	2	1	2	5	5	2	5	4	2	2	5	2	5	2	6	2	6	2	6	6	6	3	4	2	5	2	6	5	2	2	2	5	2	4	3	2	1
R_REKFU2hQGyzfW6J	1	1		2	1	1		5	2	3	2	4	2	1	2	5	5	2	5	4	2	2	5	2	5	2	6	2	6	2	6	6	6	3	4	2	5	2	6	5	2	2	2	5	2	4	3	2	1
R_REKFU2hQGyzfW6J	1	1		2	1	1		5	2	3	2	4	2	1	2	5	5	2	5	4	2	2	5	2	5	2	6	2	6	2	6	6	6	3	4	2	5	2	6	5	2	2	2	5	2	4	3	2	1
R_REKFU2hQGyzfW6J	1	1		2	1	1		5	2	3	2	4	2	1	2	5	5	2	5	4	2	2	5	2	5	2	6	2	6	2	6	6	6	3	4	2	5	2	6	5	2	2	2	5	2	4	3	2	1
R_REKFU2hQGyzfW6J	1	1		2	1	1		5	2	3	2	4	2	1	2	5	5	2	5	4	2	2	5	2	5	2	6	2	6	2	6	6	6	3	4	2	5	2	6	5	2	2	2	5	2	4	3	2	1
R_REKFU2hQGyzfW6J	1	1		2	1	1		5	2	3	2	4	2	1	2	5	5	2	5	4	2	2	5	2	5	2	6	2	6	2	6	6	6	3	4	2	5	2	6	5	2	2	2	5	2	4	3	2	1
R_REKFU2hQGyzfW6J	1	1		2	1	1		5	2	3	2	4	2	1	2	5	5	2	5	4	2	2	5	2	5	2	6	2	6	2	6	6	6	3	4	2	5	2	6	5	2	2	2	5	2	4	3	2	1
R_REKFU2hQGyzfW6J	1	1		2	1	1		5	2	3	2	4	2	1	2	5	5	2	5	4	2	2	5	2	5	2	6	2	6	2	6	6	6	3	4	2	5	2	6	5	2	2	2	5	2	4	3	2	1
R_REKFU2hQGyzfW6J	1	1		2	1	1		5	2	3	2	4	2	1	2	5	5	2	5	4	2	2	5	2	5	2	6	2	6	2	6	6	6	3	4	2	5	2	6	5	2	2	2	5	2	4	3	2	1
R_REKFU2hQGyzfW6J	1	1		2	1	1		5	2	3	2	4	2	1	2	5	5	2	5	4	2	2	5	2	5	2	6	2	6	2	6	6	6	3	4	2	5	2	6	5	2	2	2	5	2	4	3	2	1
R_REKFU2hQGyzfW6J	1	1		2	1	1		5	2	3	2	4	2	1	2	5	5	2	5	4	2	2	5	2	5	2	6	2	6	2	6	6	6	3	4	2	5	2	6	5	2	2	2	5	2	4	3	2	1
R_REKFU2hQGyzfW6J	1	1		2	1	1		5	2	3	2	4	2	1	2	5	5	2	5	4	2	2	5	2	5	2	6	2	6	2	6	6	6	3	4	2	5	2	6	5	2	2	2	5	2	4	3	2	1
R_REKFU2hQGyzfW6J	1	1		2	1	1		5	2	3	2	4	2	1	2	5	5	2	5	4	2	2	5	2	5	2	6	2	6	2	6	6	6	3	4	2	5	2	6	5	2	2	2	5	2	4	3	2	1
R_REKFU2hQGyzfW6J	1	1		2	1	1		5	2	3	2	4	2	1	2	5	5	2	5	4	2	2	5	2	5	2	6	2	6	2	6	6	6	3	4	2	5	2	6	5	2	2	2	5	2	4	3	2	1
R_REKFU2hQGyzfW6J	1	1		2	1	1		5	2	3	2	4	2	1	2	5	5	2	5	4	2	2	5	2	5	2	6	2	6	2	6	6	6	3	4	2	5	2	6	5	2	2	2	5	2	4	3	2	1
R_REKFU2hQGyzfW6J	1	1		2	1	1		5	2	3	2	4	2	1	2	5	5	2	5	4	2	2	5	2	5	2	6	2	6	2	6	6	6	3	4	2	5	2	6	5	2	2	2	5	2	4	3	2	1
R_REKFU2hQGyzfW6J	1	1		2	1	1		5	2	3	2	4	2	1	2	5	5	2	5	4	2	2	5	2	5	2	6	2	6	2	6	6	6	3	4	2	5	2	6	5	2	2	2	5	2	4	3	2	1
R_REKFU2hQGyzfW6J	1	1		2	1	1		5	2	3	2	4	2	1	2	5	5	2	5	4	2	2	5	2	5	2	6	2	6	2	6	6	6	3	4	2	5	2	6	5	2	2	2	5	2	4	3	2	1
R_REKFU2hQGyzfW6J	1	1		2	1	1		5	2	3	2	4	2	1	2	5	5	2	5	4	2	2	5	2	5	2	6	2	6	2	6	6	6	3	4	2	5	2	6	5	2	2	2	5	2	4	3	2	1
R_REKFU2hQGyzfW6J	1	1		2	1	1		5	2	3	2	4	2	1	2	5	5	2	5	4	2	2	5	2	5	2	6	2	6	2	6	6	6	3	4	2	5	2	6	5	2	2	2	5	2	4	3	2	1
R_REKFU2hQGyzfW6J	1	1		2	1	1		5	2	3	2	4	2	1	2	5	5	2	5	4	2	2	5	2	5	2	6	2	6	2	6	6	6	3	4	2	5	2	6	5	2	2	2	5	2	4	3	2	1
R_REKFU2hQGyzfW6J	1	1		2	1	1		5	2	3	2	4	2	1	2	5	5	2	5	4	2	2	5	2	5	2	6	2	6	2	6	6	6	3	4	2	5	2	6	5	2	2	2	5	2	4	3	2	1
R_REKFU2hQGyzfW6J	1	1		2	1	1		5	2	3	2	4	2	1	2	5	5	2	5	4	2	2	5	2	5	2	6	2	6	2	6	6	6	3	4	2	5	2	6	5	2	2	2	5	2	4	3	2	1
R_REKFU2hQGyzfW6J	1	1		2	1	1		5	2	3	2	4	2	1	2	5	5	2	5	4	2	2	5	2	5	2	6	2	6	2	6	6	6	3	4	2	5	2	6	5	2	2	2	5	2	4	3	2	1
R_REKFU2hQGyzfW6J	1	1		2	1	1		5	2	3	2	4	2	1	2	5	5	2	5	4	2	2	5	2	5	2	6	2	6	2	6	6	6	3	4	2	5	2	6	5	2	2	2	5	2	4	3	2	1
R_REKFU2hQGyzfW6J	1	1		2	1	1		5	2	3	2	4	2	1	2	5	5	2	5	4	2	2	5	2	5	2	6	2	6	2	6	6	6	3	4	2	5	2	6	5	2	2	2	5	2	4	3	2	1
R_REKFU2hQGyzfW6J	1	1		2	1	1		5	2	3	2	4	2	1	2	5	5	2	5	4	2	2	5	2	5	2	6	2	6	2	6	6	6	3	4	2	5	2	6	5	2	2	2	5	2	4	3	2	1
R_REKFU2hQGyzfW6J	1	1		2	1	1		5	2	3	2	4	2	1	2	5	5	2	5	4	2	2	5	2	5	2	6	2	6	2	6	6	6	3	4	2	5	2	6	5	2	2	2	5	2	4	3	2	1
R_REKFU2hQGyzfW6J	1	1		2	1	1		5	2	3	2	4	2	1	2	5	5	2	5	4	2	2	5	2	5	2	6	2	6	2	6	6	6	3	4	2	5	2	6	5	2	2	2	5	2	4	3	2	1
R_REKFU2hQGyzfW6J	1	1		2	1	1		5	2	3	2	4	2	1	2	5	5	2	5	4	2	2	5	2	5	2	6	2	6	2	6	6	6	3	4	2	5	2	6	5	2	2	2	5	2	4	3	2	1
R_REKFU2hQGyzfW6J	1	1		2	1	1		5	2	3	2	4	2	1	2	5	5	2	5	4	2	2	5	2	5	2	6	2	6	2	6	6	6	3	4	2	5	2	6	5	2	2	2	5	2	4	3	2	1
R_REKFU2hQGyzfW6J	1	1		2	1	1		5	2	3	2	4	2	1	2	5	5	2	5	4	2	2	5	2	5	2	6	2	6	2	6	6	6	3	4	2	5	2	6	5	2	2	2	5	2	4	3	2	1
R_REKFU2hQGyzfW6J	1	1		2	1	1		5	2	3	2	4	2	1	2	5	5	2	5	4	2	2	5	2	5	2	6	2	6	2	6	6	6	3	4	2	5	2	6	5	2	2	2	5	2	4	3	2	1
R_3pgzsr7UUN1J04u	1	1		3	1	1		1	5	5	5	7	5	3	1	6	6	2	5	6	2	2	6	3	5	1	6	2	6	6	6	2	2	2	3	2	3	5	5	2	2	2	6	5	5	5	2	5	5
R_3pgzsr7UUN1J04u	1	1		3	1	1		1	5	5	5	7	5	3	1	6	6	2	5	6	2	2	6	3	5	1	6	2	6	6	6	2	2	2	3	2	3	5	5	2	2	2	6	5	5	5	2	5	5
R_3pgzsr7UUN1J04u	1	1		3	1	1		1	5	5	5	7	5	3	1	6	6	2	5	6	2	2	6	3	5	1	6	2	6	6	6	2	2	2	3	2	3	5	5	2	2	2	6	5	5	5	2	5	5
R_3pgzsr7UUN1J04u	1	1		3	1	1		1	5	5	5	7	5	3	1	6	6	2	5	6	2	2	6	3	5	1	6	2	6	6	6	2	2	2	3	2	3	5	5	2	2	2	6	5	5	5	2	5	5
R_3pgzsr7UUN1J04u	1	1		3	1	1		1	5	5	5	7	5	3	1	6	6	2	5	6	2	2	6	3	5	1	6	2	6	6	6	2	2	2	3	2	3	5	5	2	2	2	6	5	5	5	2	5	5
R_3pgzsr7UUN1J04u	1	1		3	1	1		1	5	5	5	7	5	3	1	6	6	2	5	6	2	2	6	3	5	1	6	2	6	6	6	2	2	2	3	2	3	5	5	2	2	2	6	5	5	5	2	5	5
R_3pgzsr7UUN1J04u	1	1		3	1	1		1	5	5	5	7	5	3	1	6	6	2	5	6	2	2	6	3	5	1	6	2	6	6	6	2	2	2	3	2	3	5	5	2	2	2	6	5	5	5	2	5	5
R_3pgzsr7UUN1J04u	1	1		3	1	1		1	5	5	5	7	5	3	1	6	6	2	5	6	2	2	6	3	5	1	6	2	6	6	6	2	2	2	3	2	3	5	5	2	2	2	6	5	5	5	2	5	5
R_3pgzsr7UUN1J04u	1	1		3	1	1		1	5	5	5	7	5	3	1	6	6	2	5	6	2	2	6	3	5	1	6	2	6	6	6	2	2	2	3	2	3	5	5	2	2	2	6	5	5	5	2	5	5
R_3pgzsr7UUN1J04u	1	1		3	1	1		1	5	5	5	7	5	3	1	6	6	2	5	6	2	2	6	3	5	1	6	2	6	6	6	2	2	2	3	2	3	5	5	2	2	2	6	5	5	5	2	5	5
R_3pgzsr7UUN1J04u	1	1		3	1	1		1	5	5	5	7	5	3	1	6	6	2	5	6	2	2	6	3	5	1	6	2	6	6	6	2	2	2	3	2	3	5	5	2	2	2	6	5	5	5	2	5	5
R_3pgzsr7UUN1J04u	1	1		3	1	1		1	5	5	5	7	5	3	1	6	6	2	5	6	2	2	6	3	5	1	6	2	6	6	6	2	2	2	3	2	3	5	5	2	2	2	6	5	5	5	2	5	5
R_3pgzsr7UUN1J04u	1	1		3	1	1		1	5	5	5	7	5	3	1	6	6	2	5	6	2	2	6	3	5	1	6	2	6	6	6	2	2	2	3	2	3	5	5	2	2	2	6	5	5	5	2	5	5
R_3pgzsr7UUN1J04u	1	1		3	1	1		1	5	5	5	7	5	3	1	6	6	2	5	6	2	2	6	3	5	1	6	2	6	6	6	2	2	2	3	2	3	5	5	2	2	2	6	5	5	5	2	5	5
R_3pgzsr7UUN1J04u	1	1		3	1	1		1	5	5	5	7	5	3	1	6	6	2	5	6	2	2	6	3	5	1	6	2	6	6	6	2	2	2	3	2	3	5	5	2	2	2	6	5	5	5	2	5	5
R_3pgzsr7UUN1J04u	1	1		3	1	1		1	5	5	5	7	5	3	1	6	6	2	5	6	2	2	6	3	5	1	6	2	6	6	6	2	2	2	3	2	3	5	5	2	2	2	6	5	5	5	2	5	5
R_3pgzsr7UUN1J04u	1	1		3	1	1		1	5	5	5	7	5	3	1	6	6	2	5	6	2	2	6	3	5	1	6	2	6	6	6	2	2	2	3	2	3	5	5	2	2	2	6	5	5	5	2	5	5
R_3pgzsr7UUN1J04u	1	1		3	1	1		1	5	5	5	7	5	3	1	6	6	2	5	6	2	2	6	3	5	1	6	2	6	6	6	2	2	2	3	2	3	5	5	2	2	2	6	5	5	5	2	5	5
R_3pgzsr7UUN1J04u	1	1		3	1	1		1	5	5	5	7	5	3	1	6	6	2	5	6	2	2	6	3	5	1	6	2	6	6	6	2	2	2	3	2	3	5	5	2	2	2	6	5	5	5	2	5	5
R_3pgzsr7UUN1J04u	1	1		3	1	1		1	5	5	5	7	5	3	1	6	6	2	5	6	2	2	6	3	5	1	6	2	6	6	6	2	2	2	3	2	3	5	5	2	2	2	6	5	5	5	2	5	5
R_3pgzsr7UUN1J04u	1	1		3	1	1		1	5	5	5	7	5	3	1	6	6	2	5	6	2	2	6	3	5	1	6	2	6	6	6	2	2	2	3	2	3	5	5	2	2	2	6	5	5	5	2	5	5
R_3pgzsr7UUN1J04u	1	1		3	1	1		1	5	5	5	7	5	3	1	6	6	2	5	6	2	2	6	3	5	1	6	2	6	6	6	2	2	2	3	2	3	5	5	2	2	2	6	5	5	5	2	5	5
R_3pgzsr7UUN1J04u	1	1		3	1	1		1	5	5	5	7	5	3	1	6	6	2	5	6	2	2	6	3	5	1	6	2	6	6	6	2	2	2	3	2	3	5	5	2	2	2	6	5	5	5	2	5	5
R_3pgzsr7UUN1J04u	1	1		3	1	1		1	5	5	5	7	5	3	1	6	6	2	5	6	2	2	6	3	5	1	6	2	6	6	6	2	2	2	3	2	3	5	5	2	2	2	6	5	5	5	2	5	5
R_3pgzsr7UUN1J04u	1	1		3	1	1		1	5	5	5	7	5	3	1	6	6	2	5	6	2	2	6	3	5	1	6	2	6	6	6	2	2	2	3	2	3	5	5	2	2	2	6	5	5	5	2	5	5
R_3pgzsr7UUN1J04u	1	1		3	1	1		1	5	5	5	7	5	3	1	6	6	2	5	6	2	2	6	3	5	1	6	2	6	6	6	2	2	2	3	2	3	5	5	2	2	2	6	5	5	5	2	5	5
R_3pgzsr7UUN1J04u	1	1		3	1	1		1	5	5	5	7	5	3	1	6	6	2	5	6	2	2	6	3	5	1	6	2	6	6	6	2	2	2	3	2	3	5	5	2	2	2	6	5	5	5	2	5	5
R_1f3ro7ltXlIrxKw	1	1		1	3	1		4	2	2	2	2	2	3	1	2	4	4	6	4	4	3	2	2	5	4	2	3	5	3	5	5	4	4	4	4	4	4	4	4	4	3	2	4	1	1	1	1	1
R_1f3ro7ltXlIrxKw	1	1		1	3	1		4	2	2	2	2	2	3	1	2	4	4	6	4	4	3	2	2	5	4	2	3	5	3	5	5	4	4	4	4	4	4	4	4	4	3	2	4	1	1	1	1	1
R_1f3ro7ltXlIrxKw	1	1		1	3	1		4	2	2	2	2	2	3	1	2	4	4	6	4	4	3	2	2	5	4	2	3	5	3	5	5	4	4	4	4	4	4	4	4	4	3	2	4	1	1	1	1	1
R_1f3ro7ltXlIrxKw	1	1		1	3	1		4	2	2	2	2	2	3	1	2	4	4	6	4	4	3	2	2	5	4	2	3	5	3	5	5	4	4	4	4	4	4	4	4	4	3	2	4	1	1	1	1	1
R_1f3ro7ltXlIrxKw	1	1		1	3	1		4	2	2	2	2	2	3	1	2	4	4	6	4	4	3	2	2	5	4	2	3	5	3	5	5	4	4	4	4	4	4	4	4	4	3	2	4	1	1	1	1	1
R_1f3ro7ltXlIrxKw	1	1		1	3	1		4	2	2	2	2	2	3	1	2	4	4	6	4	4	3	2	2	5	4	2	3	5	3	5	5	4	4	4	4	4	4	4	4	4	3	2	4	1	1	1	1	1
R_1f3ro7ltXlIrxKw	1	1		1	3	1		4	2	2	2	2	2	3	1	2	4	4	6	4	4	3	2	2	5	4	2	3	5	3	5	5	4	4	4	4	4	4	4	4	4	3	2	4	1	1	1	1	1
R_1f3ro7ltXlIrxKw	1	1		1	3	1		4	2	2	2	2	2	3	1	2	4	4	6	4	4	3	2	2	5	4	2	3	5	3	5	5	4	4	4	4	4	4	4	4	4	3	2	4	1	1	1	1	1
R_1f3ro7ltXlIrxKw	1	1		1	3	1		4	2	2	2	2	2	3	1	2	4	4	6	4	4	3	2	2	5	4	2	3	5	3	5	5	4	4	4	4	4	4	4	4	4	3	2	4	1	1	1	1	1
R_1f3ro7ltXlIrxKw	1	1		1	3	1		4	2	2	2	2	2	3	1	2	4	4	6	4	4	3	2	2	5	4	2	3	5	3	5	5	4	4	4	4	4	4	4	4	4	3	2	4	1	1	1	1	1
R_1f3ro7ltXlIrxKw	1	1		1	3	1		4	2	2	2	2	2	3	1	2	4	4	6	4	4	3	2	2	5	4	2	3	5	3	5	5	4	4	4	4	4	4	4	4	4	3	2	4	1	1	1	1	1
R_1f3ro7ltXlIrxKw	1	1		1	3	1		4	2	2	2	2	2	3	1	2	4	4	6	4	4	3	2	2	5	4	2	3	5	3	5	5	4	4	4	4	4	4	4	4	4	3	2	4	1	1	1	1	1
R_1f3ro7ltXlIrxKw	1	1		1	3	1		4	2	2	2	2	2	3	1	2	4	4	6	4	4	3	2	2	5	4	2	3	5	3	5	5	4	4	4	4	4	4	4	4	4	3	2	4	1	1	1	1	1
R_1f3ro7ltXlIrxKw	1	1		1	3	1		4	2	2	2	2	2	3	1	2	4	4	6	4	4	3	2	2	5	4	2	3	5	3	5	5	4	4	4	4	4	4	4	4	4	3	2	4	1	1	1	1	1
R_1f3ro7ltXlIrxKw	1	1		1	3	1		4	2	2	2	2	2	3	1	2	4	4	6	4	4	3	2	2	5	4	2	3	5	3	5	5	4	4	4	4	4	4	4	4	4	3	2	4	1	1	1	1	1
R_1f3ro7ltXlIrxKw	1	1		1	3	1		4	2	2	2	2	2	3	1	2	4	4	6	4	4	3	2	2	5	4	2	3	5	3	5	5	4	4	4	4	4	4	4	4	4	3	2	4	1	1	1	1	1
R_1f3ro7ltXlIrxKw	1	1		1	3	1		4	2	2	2	2	2	3	1	2	4	4	6	4	4	3	2	2	5	4	2	3	5	3	5	5	4	4	4	4	4	4	4	4	4	3	2	4	1	1	1	1	1
R_1f3ro7ltXlIrxKw	1	1		1	3	1		4	2	2	2	2	2	3	1	2	4	4	6	4	4	3	2	2	5	4	2	3	5	3	5	5	4	4	4	4	4	4	4	4	4	3	2	4	1	1	1	1	1
R_1f3ro7ltXlIrxKw	1	1		1	3	1		4	2	2	2	2	2	3	1	2	4	4	6	4	4	3	2	2	5	4	2	3	5	3	5	5	4	4	4	4	4	4	4	4	4	3	2	4	1	1	1	1	1
R_1f3ro7ltXlIrxKw	1	1		1	3	1		4	2	2	2	2	2	3	1	2	4	4	6	4	4	3	2	2	5	4	2	3	5	3	5	5	4	4	4	4	4	4	4	4	4	3	2	4	1	1	1	1	1
R_1f3ro7ltXlIrxKw	1	1		1	3	1		4	2	2	2	2	2	3	1	2	4	4	6	4	4	3	2	2	5	4	2	3	5	3	5	5	4	4	4	4	4	4	4	4	4	3	2	4	1	1	1	1	1
R_1f3ro7ltXlIrxKw	1	1		1	3	1		4	2	2	2	2	2	3	1	2	4	4	6	4	4	3	2	2	5	4	2	3	5	3	5	5	4	4	4	4	4	4	4	4	4	3	2	4	1	1	1	1	1
R_1f3ro7ltXlIrxKw	1	1		1	3	1		4	2	2	2	2	2	3	1	2	4	4	6	4	4	3	2	2	5	4	2	3	5	3	5	5	4	4	4	4	4	4	4	4	4	3	2	4	1	1	1	1	1
R_1f3ro7ltXlIrxKw	1	1		1	3	1		4	2	2	2	2	2	3	1	2	4	4	6	4	4	3	2	2	5	4	2	3	5	3	5	5	4	4	4	4	4	4	4	4	4	3	2	4	1	1	1	1	1
R_1f3ro7ltXlIrxKw	1	1		1	3	1		4	2	2	2	2	2	3	1	2	4	4	6	4	4	3	2	2	5	4	2	3	5	3	5	5	4	4	4	4	4	4	4	4	4	3	2	4	1	1	1	1	1
R_1f3ro7ltXlIrxKw	1	1		1	3	1		4	2	2	2	2	2	3	1	2	4	4	6	4	4	3	2	2	5	4	2	3	5	3	5	5	4	4	4	4	4	4	4	4	4	3	2	4	1	1	1	1	1
R_1f3ro7ltXlIrxKw	1	1		1	3	1		4	2	2	2	2	2	3	1	2	4	4	6	4	4	3	2	2	5	4	2	3	5	3	5	5	4	4	4	4	4	4	4	4	4	3	2	4	1	1	1	1	1
R_1f3ro7ltXlIrxKw	1	1		1	3	1		4	2	2	2	2	2	3	1	2	4	4	6	4	4	3	2	2	5	4	2	3	5	3	5	5	4	4	4	4	4	4	4	4	4	3	2	4	1	1	1	1	1
R_1f3ro7ltXlIrxKw	1	1		1	3	1		4	2	2	2	2	2	3	1	2	4	4	6	4	4	3	2	2	5	4	2	3	5	3	5	5	4	4	4	4	4	4	4	4	4	3	2	4	1	1	1	1	1
R_1f3ro7ltXlIrxKw	1	1		1	3	1		4	2	2	2	2	2	3	1	2	4	4	6	4	4	3	2	2	5	4	2	3	5	3	5	5	4	4	4	4	4	4	4	4	4	3	2	4	1	1	1	1	1
R_1f3ro7ltXlIrxKw	1	1		1	3	1		4	2	2	2	2	2	3	1	2	4	4	6	4	4	3	2	2	5	4	2	3	5	3	5	5	4	4	4	4	4	4	4	4	4	3	2	4	1	1	1	1	1
R_1f3ro7ltXlIrxKw	1	1		1	3	1		4	2	2	2	2	2	3	1	2	4	4	6	4	4	3	2	2	5	4	2	3	5	3	5	5	4	4	4	4	4	4	4	4	4	3	2	4	1	1	1	1	1
R_1f3ro7ltXlIrxKw	1	1		1	3	1		4	2	2	2	2	2	3	1	2	4	4	6	4	4	3	2	2	5	4	2	3	5	3	5	5	4	4	4	4	4	4	4	4	4	3	2	4	1	1	1	1	1
R_1f3ro7ltXlIrxKw	1	1		1	3	1		4	2	2	2	2	2	3	1	2	4	4	6	4	4	3	2	2	5	4	2	3	5	3	5	5	4	4	4	4	4	4	4	4	4	3	2	4	1	1	1	1	1
R_1f3ro7ltXlIrxKw	1	1		1	3	1		4	2	2	2	2	2	3	1	2	4	4	6	4	4	3	2	2	5	4	2	3	5	3	5	5	4	4	4	4	4	4	4	4	4	3	2	4	1	1	1	1	1
R_2zr10TVXg22e6HI	1	1		2	1	1		1	2	5	2	4	2	2	2	5	5	2	7	2	4	5	3	6	6	1	5	2	5	5	2	2	5	7	6	6	7	7	7	2	6	3	3	7	2	4	4	1	4
R_2zr10TVXg22e6HI	1	1		2	1	1		1	2	5	2	4	2	2	2	5	5	2	7	2	4	5	3	6	6	1	5	2	5	5	2	2	5	7	6	6	7	7	7	2	6	3	3	7	2	4	4	1	4
R_2zr10TVXg22e6HI	1	1		2	1	1		1	2	5	2	4	2	2	2	5	5	2	7	2	4	5	3	6	6	1	5	2	5	5	2	2	5	7	6	6	7	7	7	2	6	3	3	7	2	4	4	1	4
R_2zr10TVXg22e6HI	1	1		2	1	1		1	2	5	2	4	2	2	2	5	5	2	7	2	4	5	3	6	6	1	5	2	5	5	2	2	5	7	6	6	7	7	7	2	6	3	3	7	2	4	4	1	4
R_2zr10TVXg22e6HI	1	1		2	1	1		1	2	5	2	4	2	2	2	5	5	2	7	2	4	5	3	6	6	1	5	2	5	5	2	2	5	7	6	6	7	7	7	2	6	3	3	7	2	4	4	1	4
R_2zr10TVXg22e6HI	1	1		2	1	1		1	2	5	2	4	2	2	2	5	5	2	7	2	4	5	3	6	6	1	5	2	5	5	2	2	5	7	6	6	7	7	7	2	6	3	3	7	2	4	4	1	4
R_2zr10TVXg22e6HI	1	1		2	1	1		1	2	5	2	4	2	2	2	5	5	2	7	2	4	5	3	6	6	1	5	2	5	5	2	2	5	7	6	6	7	7	7	2	6	3	3	7	2	4	4	1	4
R_2zr10TVXg22e6HI	1	1		2	1	1		1	2	5	2	4	2	2	2	5	5	2	7	2	4	5	3	6	6	1	5	2	5	5	2	2	5	7	6	6	7	7	7	2	6	3	3	7	2	4	4	1	4
R_2zr10TVXg22e6HI	1	1		2	1	1		1	2	5	2	4	2	2	2	5	5	2	7	2	4	5	3	6	6	1	5	2	5	5	2	2	5	7	6	6	7	7	7	2	6	3	3	7	2	4	4	1	4
R_2zr10TVXg22e6HI	1	1		2	1	1		1	2	5	2	4	2	2	2	5	5	2	7	2	4	5	3	6	6	1	5	2	5	5	2	2	5	7	6	6	7	7	7	2	6	3	3	7	2	4	4	1	4
R_2zr10TVXg22e6HI	1	1		2	1	1		1	2	5	2	4	2	2	2	5	5	2	7	2	4	5	3	6	6	1	5	2	5	5	2	2	5	7	6	6	7	7	7	2	6	3	3	7	2	4	4	1	4
R_2zr10TVXg22e6HI	1	1		2	1	1		1	2	5	2	4	2	2	2	5	5	2	7	2	4	5	3	6	6	1	5	2	5	5	2	2	5	7	6	6	7	7	7	2	6	3	3	7	2	4	4	1	4
R_2zr10TVXg22e6HI	1	1		2	1	1		1	2	5	2	4	2	2	2	5	5	2	7	2	4	5	3	6	6	1	5	2	5	5	2	2	5	7	6	6	7	7	7	2	6	3	3	7	2	4	4	1	4
R_2zr10TVXg22e6HI	1	1		2	1	1		1	2	5	2	4	2	2	2	5	5	2	7	2	4	5	3	6	6	1	5	2	5	5	2	2	5	7	6	6	7	7	7	2	6	3	3	7	2	4	4	1	4
R_2zr10TVXg22e6HI	1	1		2	1	1		1	2	5	2	4	2	2	2	5	5	2	7	2	4	5	3	6	6	1	5	2	5	5	2	2	5	7	6	6	7	7	7	2	6	3	3	7	2	4	4	1	4
R_2zr10TVXg22e6HI	1	1		2	1	1		1	2	5	2	4	2	2	2	5	5	2	7	2	4	5	3	6	6	1	5	2	5	5	2	2	5	7	6	6	7	7	7	2	6	3	3	7	2	4	4	1	4
R_2zr10TVXg22e6HI	1	1		2	1	1		1	2	5	2	4	2	2	2	5	5	2	7	2	4	5	3	6	6	1	5	2	5	5	2	2	5	7	6	6	7	7	7	2	6	3	3	7	2	4	4	1	4
R_2zr10TVXg22e6HI	1	1		2	1	1		1	2	5	2	4	2	2	2	5	5	2	7	2	4	5	3	6	6	1	5	2	5	5	2	2	5	7	6	6	7	7	7	2	6	3	3	7	2	4	4	1	4
R_2zr10TVXg22e6HI	1	1		2	1	1		1	2	5	2	4	2	2	2	5	5	2	7	2	4	5	3	6	6	1	5	2	5	5	2	2	5	7	6	6	7	7	7	2	6	3	3	7	2	4	4	1	4
R_3gO8zhTWE9B4oah	1	1		2	1	1		5	5	5	4	6	6	6	3	6	4	2	5	4	3	3	6	4	6	3	3	5	7	2	4	4	6	4	4	5	6	7	6	2	5	4	3	6	1	2	1	1	2
R_3gO8zhTWE9B4oah	1	1		2	1	1		5	5	5	4	6	6	6	3	6	4	2	5	4	3	3	6	4	6	3	3	5	7	2	4	4	6	4	4	5	6	7	6	2	5	4	3	6	1	2	1	1	2
R_3gO8zhTWE9B4oah	1	1		2	1	1		5	5	5	4	6	6	6	3	6	4	2	5	4	3	3	6	4	6	3	3	5	7	2	4	4	6	4	4	5	6	7	6	2	5	4	3	6	1	2	1	1	2
R_3gO8zhTWE9B4oah	1	1		2	1	1		5	5	5	4	6	6	6	3	6	4	2	5	4	3	3	6	4	6	3	3	5	7	2	4	4	6	4	4	5	6	7	6	2	5	4	3	6	1	2	1	1	2
R_3gO8zhTWE9B4oah	1	1		2	1	1		5	5	5	4	6	6	6	3	6	4	2	5	4	3	3	6	4	6	3	3	5	7	2	4	4	6	4	4	5	6	7	6	2	5	4	3	6	1	2	1	1	2
R_3gO8zhTWE9B4oah	1	1		2	1	1		5	5	5	4	6	6	6	3	6	4	2	5	4	3	3	6	4	6	3	3	5	7	2	4	4	6	4	4	5	6	7	6	2	5	4	3	6	1	2	1	1	2
R_3gO8zhTWE9B4oah	1	1		2	1	1		5	5	5	4	6	6	6	3	6	4	2	5	4	3	3	6	4	6	3	3	5	7	2	4	4	6	4	4	5	6	7	6	2	5	4	3	6	1	2	1	1	2
R_3gO8zhTWE9B4oah	1	1		2	1	1		5	5	5	4	6	6	6	3	6	4	2	5	4	3	3	6	4	6	3	3	5	7	2	4	4	6	4	4	5	6	7	6	2	5	4	3	6	1	2	1	1	2
R_3gO8zhTWE9B4oah	1	1		2	1	1		5	5	5	4	6	6	6	3	6	4	2	5	4	3	3	6	4	6	3	3	5	7	2	4	4	6	4	4	5	6	7	6	2	5	4	3	6	1	2	1	1	2
R_3gO8zhTWE9B4oah	1	1		2	1	1		5	5	5	4	6	6	6	3	6	4	2	5	4	3	3	6	4	6	3	3	5	7	2	4	4	6	4	4	5	6	7	6	2	5	4	3	6	1	2	1	1	2
R_3gO8zhTWE9B4oah	1	1		2	1	1		5	5	5	4	6	6	6	3	6	4	2	5	4	3	3	6	4	6	3	3	5	7	2	4	4	6	4	4	5	6	7	6	2	5	4	3	6	1	2	1	1	2
R_3gO8zhTWE9B4oah	1	1		2	1	1		5	5	5	4	6	6	6	3	6	4	2	5	4	3	3	6	4	6	3	3	5	7	2	4	4	6	4	4	5	6	7	6	2	5	4	3	6	1	2	1	1	2
R_3gO8zhTWE9B4oah	1	1		2	1	1		5	5	5	4	6	6	6	3	6	4	2	5	4	3	3	6	4	6	3	3	5	7	2	4	4	6	4	4	5	6	7	6	2	5	4	3	6	1	2	1	1	2
R_3gO8zhTWE9B4oah	1	1		2	1	1		5	5	5	4	6	6	6	3	6	4	2	5	4	3	3	6	4	6	3	3	5	7	2	4	4	6	4	4	5	6	7	6	2	5	4	3	6	1	2	1	1	2
R_3gO8zhTWE9B4oah	1	1		2	1	1		5	5	5	4	6	6	6	3	6	4	2	5	4	3	3	6	4	6	3	3	5	7	2	4	4	6	4	4	5	6	7	6	2	5	4	3	6	1	2	1	1	2
R_3gO8zhTWE9B4oah	1	1		2	1	1		5	5	5	4	6	6	6	3	6	4	2	5	4	3	3	6	4	6	3	3	5	7	2	4	4	6	4	4	5	6	7	6	2	5	4	3	6	1	2	1	1	2
R_3gO8zhTWE9B4oah	1	1		2	1	1		5	5	5	4	6	6	6	3	6	4	2	5	4	3	3	6	4	6	3	3	5	7	2	4	4	6	4	4	5	6	7	6	2	5	4	3	6	1	2	1	1	2
R_3gO8zhTWE9B4oah	1	1		2	1	1		5	5	5	4	6	6	6	3	6	4	2	5	4	3	3	6	4	6	3	3	5	7	2	4	4	6	4	4	5	6	7	6	2	5	4	3	6	1	2	1	1	2
R_3gO8zhTWE9B4oah	1	1		2	1	1		5	5	5	4	6	6	6	3	6	4	2	5	4	3	3	6	4	6	3	3	5	7	2	4	4	6	4	4	5	6	7	6	2	5	4	3	6	1	2	1	1	2
R_3gO8zhTWE9B4oah	1	1		2	1	1		5	5	5	4	6	6	6	3	6	4	2	5	4	3	3	6	4	6	3	3	5	7	2	4	4	6	4	4	5	6	7	6	2	5	4	3	6	1	2	1	1	2
R_3gO8zhTWE9B4oah	1	1		2	1	1		5	5	5	4	6	6	6	3	6	4	2	5	4	3	3	6	4	6	3	3	5	7	2	4	4	6	4	4	5	6	7	6	2	5	4	3	6	1	2	1	1	2
R_3gO8zhTWE9B4oah	1	1		2	1	1		5	5	5	4	6	6	6	3	6	4	2	5	4	3	3	6	4	6	3	3	5	7	2	4	4	6	4	4	5	6	7	6	2	5	4	3	6	1	2	1	1	2
R_3gO8zhTWE9B4oah	1	1		2	1	1		5	5	5	4	6	6	6	3	6	4	2	5	4	3	3	6	4	6	3	3	5	7	2	4	4	6	4	4	5	6	7	6	2	5	4	3	6	1	2	1	1	2
R_3gO8zhTWE9B4oah	1	1		2	1	1		5	5	5	4	6	6	6	3	6	4	2	5	4	3	3	6	4	6	3	3	5	7	2	4	4	6	4	4	5	6	7	6	2	5	4	3	6	1	2	1	1	2
R_3gO8zhTWE9B4oah	1	1		2	1	1		5	5	5	4	6	6	6	3	6	4	2	5	4	3	3	6	4	6	3	3	5	7	2	4	4	6	4	4	5	6	7	6	2	5	4	3	6	1	2	1	1	2
R_3gO8zhTWE9B4oah	1	1		2	1	1		5	5	5	4	6	6	6	3	6	4	2	5	4	3	3	6	4	6	3	3	5	7	2	4	4	6	4	4	5	6	7	6	2	5	4	3	6	1	2	1	1	2
R_3gO8zhTWE9B4oah	1	1		2	1	1		5	5	5	4	6	6	6	3	6	4	2	5	4	3	3	6	4	6	3	3	5	7	2	4	4	6	4	4	5	6	7	6	2	5	4	3	6	1	2	1	1	2
R_3gO8zhTWE9B4oah	1	1		2	1	1		5	5	5	4	6	6	6	3	6	4	2	5	4	3	3	6	4	6	3	3	5	7	2	4	4	6	4	4	5	6	7	6	2	5	4	3	6	1	2	1	1	2
R_3gO8zhTWE9B4oah	1	1		2	1	1		5	5	5	4	6	6	6	3	6	4	2	5	4	3	3	6	4	6	3	3	5	7	2	4	4	6	4	4	5	6	7	6	2	5	4	3	6	1	2	1	1	2
R_3gO8zhTWE9B4oah	1	1		2	1	1		5	5	5	4	6	6	6	3	6	4	2	5	4	3	3	6	4	6	3	3	5	7	2	4	4	6	4	4	5	6	7	6	2	5	4	3	6	1	2	1	1	2
R_z9k5iu64iXfCC8p	1	1		2	1	1		1	6	6	5	7	6	6	6	4	2	3	3	1	2	2	5	5	6	5	5	6	2	6	2	2	2	6	6	6	6	7	6	3	6	6	7	4	3	2	3	2	4
R_z9k5iu64iXfCC8p	1	1		2	1	1		1	6	6	5	7	6	6	6	4	2	3	3	1	2	2	5	5	6	5	5	6	2	6	2	2	2	6	6	6	6	7	6	3	6	6	7	4	3	2	3	2	4
R_z9k5iu64iXfCC8p	1	1		2	1	1		1	6	6	5	7	6	6	6	4	2	3	3	1	2	2	5	5	6	5	5	6	2	6	2	2	2	6	6	6	6	7	6	3	6	6	7	4	3	2	3	2	4
R_z9k5iu64iXfCC8p	1	1		2	1	1		1	6	6	5	7	6	6	6	4	2	3	3	1	2	2	5	5	6	5	5	6	2	6	2	2	2	6	6	6	6	7	6	3	6	6	7	4	3	2	3	2	4
R_z9k5iu64iXfCC8p	1	1		2	1	1		1	6	6	5	7	6	6	6	4	2	3	3	1	2	2	5	5	6	5	5	6	2	6	2	2	2	6	6	6	6	7	6	3	6	6	7	4	3	2	3	2	4
R_z9k5iu64iXfCC8p	1	1		2	1	1		1	6	6	5	7	6	6	6	4	2	3	3	1	2	2	5	5	6	5	5	6	2	6	2	2	2	6	6	6	6	7	6	3	6	6	7	4	3	2	3	2	4
R_z9k5iu64iXfCC8p	1	1		2	1	1		1	6	6	5	7	6	6	6	4	2	3	3	1	2	2	5	5	6	5	5	6	2	6	2	2	2	6	6	6	6	7	6	3	6	6	7	4	3	2	3	2	4
R_z9k5iu64iXfCC8p	1	1		2	1	1		1	6	6	5	7	6	6	6	4	2	3	3	1	2	2	5	5	6	5	5	6	2	6	2	2	2	6	6	6	6	7	6	3	6	6	7	4	3	2	3	2	4
R_z9k5iu64iXfCC8p	1	1		2	1	1		1	6	6	5	7	6	6	6	4	2	3	3	1	2	2	5	5	6	5	5	6	2	6	2	2	2	6	6	6	6	7	6	3	6	6	7	4	3	2	3	2	4
R_z9k5iu64iXfCC8p	1	1		2	1	1		1	6	6	5	7	6	6	6	4	2	3	3	1	2	2	5	5	6	5	5	6	2	6	2	2	2	6	6	6	6	7	6	3	6	6	7	4	3	2	3	2	4
R_z9k5iu64iXfCC8p	1	1		2	1	1		1	6	6	5	7	6	6	6	4	2	3	3	1	2	2	5	5	6	5	5	6	2	6	2	2	2	6	6	6	6	7	6	3	6	6	7	4	3	2	3	2	4
R_z9k5iu64iXfCC8p	1	1		2	1	1		1	6	6	5	7	6	6	6	4	2	3	3	1	2	2	5	5	6	5	5	6	2	6	2	2	2	6	6	6	6	7	6	3	6	6	7	4	3	2	3	2	4
R_z9k5iu64iXfCC8p	1	1		2	1	1		1	6	6	5	7	6	6	6	4	2	3	3	1	2	2	5	5	6	5	5	6	2	6	2	2	2	6	6	6	6	7	6	3	6	6	7	4	3	2	3	2	4
R_z9k5iu64iXfCC8p	1	1		2	1	1		1	6	6	5	7	6	6	6	4	2	3	3	1	2	2	5	5	6	5	5	6	2	6	2	2	2	6	6	6	6	7	6	3	6	6	7	4	3	2	3	2	4
R_z9k5iu64iXfCC8p	1	1		2	1	1		1	6	6	5	7	6	6	6	4	2	3	3	1	2	2	5	5	6	5	5	6	2	6	2	2	2	6	6	6	6	7	6	3	6	6	7	4	3	2	3	2	4
R_z9k5iu64iXfCC8p	1	1		2	1	1		1	6	6	5	7	6	6	6	4	2	3	3	1	2	2	5	5	6	5	5	6	2	6	2	2	2	6	6	6	6	7	6	3	6	6	7	4	3	2	3	2	4
R_z9k5iu64iXfCC8p	1	1		2	1	1		1	6	6	5	7	6	6	6	4	2	3	3	1	2	2	5	5	6	5	5	6	2	6	2	2	2	6	6	6	6	7	6	3	6	6	7	4	3	2	3	2	4
R_z9k5iu64iXfCC8p	1	1		2	1	1		1	6	6	5	7	6	6	6	4	2	3	3	1	2	2	5	5	6	5	5	6	2	6	2	2	2	6	6	6	6	7	6	3	6	6	7	4	3	2	3	2	4
R_z9k5iu64iXfCC8p	1	1		2	1	1		1	6	6	5	7	6	6	6	4	2	3	3	1	2	2	5	5	6	5	5	6	2	6	2	2	2	6	6	6	6	7	6	3	6	6	7	4	3	2	3	2	4
R_z9k5iu64iXfCC8p	1	1		2	1	1		1	6	6	5	7	6	6	6	4	2	3	3	1	2	2	5	5	6	5	5	6	2	6	2	2	2	6	6	6	6	7	6	3	6	6	7	4	3	2	3	2	4
R_z9k5iu64iXfCC8p	1	1		2	1	1		1	6	6	5	7	6	6	6	4	2	3	3	1	2	2	5	5	6	5	5	6	2	6	2	2	2	6	6	6	6	7	6	3	6	6	7	4	3	2	3	2	4
R_z9k5iu64iXfCC8p	1	1		2	1	1		1	6	6	5	7	6	6	6	4	2	3	3	1	2	2	5	5	6	5	5	6	2	6	2	2	2	6	6	6	6	7	6	3	6	6	7	4	3	2	3	2	4
R_z9k5iu64iXfCC8p	1	1		2	1	1		1	6	6	5	7	6	6	6	4	2	3	3	1	2	2	5	5	6	5	5	6	2	6	2	2	2	6	6	6	6	7	6	3	6	6	7	4	3	2	3	2	4
R_z9k5iu64iXfCC8p	1	1		2	1	1		1	6	6	5	7	6	6	6	4	2	3	3	1	2	2	5	5	6	5	5	6	2	6	2	2	2	6	6	6	6	7	6	3	6	6	7	4	3	2	3	2	4
R_z9k5iu64iXfCC8p	1	1		2	1	1		1	6	6	5	7	6	6	6	4	2	3	3	1	2	2	5	5	6	5	5	6	2	6	2	2	2	6	6	6	6	7	6	3	6	6	7	4	3	2	3	2	4
R_z9k5iu64iXfCC8p	1	1		2	1	1		1	6	6	5	7	6	6	6	4	2	3	3	1	2	2	5	5	6	5	5	6	2	6	2	2	2	6	6	6	6	7	6	3	6	6	7	4	3	2	3	2	4
R_z9k5iu64iXfCC8p	1	1		2	1	1		1	6	6	5	7	6	6	6	4	2	3	3	1	2	2	5	5	6	5	5	6	2	6	2	2	2	6	6	6	6	7	6	3	6	6	7	4	3	2	3	2	4
R_z9k5iu64iXfCC8p	1	1		2	1	1		1	6	6	5	7	6	6	6	4	2	3	3	1	2	2	5	5	6	5	5	6	2	6	2	2	2	6	6	6	6	7	6	3	6	6	7	4	3	2	3	2	4
R_24tMQjf7R5qUn10	1	1		1	1	1		4	6	5	6	7	3	6	2	6	5	5	2	4	2	5	5	3	6	3	3	5	5	6	3	2	3	5	6	3	5	3	5	6	3	3	6	3	2	4	1	1	1
R_24tMQjf7R5qUn10	1	1		1	1	1		4	6	5	6	7	3	6	2	6	5	5	2	4	2	5	5	3	6	3	3	5	5	6	3	2	3	5	6	3	5	3	5	6	3	3	6	3	2	4	1	1	1
R_24tMQjf7R5qUn10	1	1		1	1	1		4	6	5	6	7	3	6	2	6	5	5	2	4	2	5	5	3	6	3	3	5	5	6	3	2	3	5	6	3	5	3	5	6	3	3	6	3	2	4	1	1	1
R_24tMQjf7R5qUn10	1	1		1	1	1		4	6	5	6	7	3	6	2	6	5	5	2	4	2	5	5	3	6	3	3	5	5	6	3	2	3	5	6	3	5	3	5	6	3	3	6	3	2	4	1	1	1
R_24tMQjf7R5qUn10	1	1		1	1	1		4	6	5	6	7	3	6	2	6	5	5	2	4	2	5	5	3	6	3	3	5	5	6	3	2	3	5	6	3	5	3	5	6	3	3	6	3	2	4	1	1	1
R_24tMQjf7R5qUn10	1	1		1	1	1		4	6	5	6	7	3	6	2	6	5	5	2	4	2	5	5	3	6	3	3	5	5	6	3	2	3	5	6	3	5	3	5	6	3	3	6	3	2	4	1	1	1
R_24tMQjf7R5qUn10	1	1		1	1	1		4	6	5	6	7	3	6	2	6	5	5	2	4	2	5	5	3	6	3	3	5	5	6	3	2	3	5	6	3	5	3	5	6	3	3	6	3	2	4	1	1	1
R_24tMQjf7R5qUn10	1	1		1	1	1		4	6	5	6	7	3	6	2	6	5	5	2	4	2	5	5	3	6	3	3	5	5	6	3	2	3	5	6	3	5	3	5	6	3	3	6	3	2	4	1	1	1
R_24tMQjf7R5qUn10	1	1		1	1	1		4	6	5	6	7	3	6	2	6	5	5	2	4	2	5	5	3	6	3	3	5	5	6	3	2	3	5	6	3	5	3	5	6	3	3	6	3	2	4	1	1	1
R_24tMQjf7R5qUn10	1	1		1	1	1		4	6	5	6	7	3	6	2	6	5	5	2	4	2	5	5	3	6	3	3	5	5	6	3	2	3	5	6	3	5	3	5	6	3	3	6	3	2	4	1	1	1
R_24tMQjf7R5qUn10	1	1		1	1	1		4	6	5	6	7	3	6	2	6	5	5	2	4	2	5	5	3	6	3	3	5	5	6	3	2	3	5	6	3	5	3	5	6	3	3	6	3	2	4	1	1	1
R_24tMQjf7R5qUn10	1	1		1	1	1		4	6	5	6	7	3	6	2	6	5	5	2	4	2	5	5	3	6	3	3	5	5	6	3	2	3	5	6	3	5	3	5	6	3	3	6	3	2	4	1	1	1
R_24tMQjf7R5qUn10	1	1		1	1	1		4	6	5	6	7	3	6	2	6	5	5	2	4	2	5	5	3	6	3	3	5	5	6	3	2	3	5	6	3	5	3	5	6	3	3	6	3	2	4	1	1	1
R_24tMQjf7R5qUn10	1	1		1	1	1		4	6	5	6	7	3	6	2	6	5	5	2	4	2	5	5	3	6	3	3	5	5	6	3	2	3	5	6	3	5	3	5	6	3	3	6	3	2	4	1	1	1
R_24tMQjf7R5qUn10	1	1		1	1	1		4	6	5	6	7	3	6	2	6	5	5	2	4	2	5	5	3	6	3	3	5	5	6	3	2	3	5	6	3	5	3	5	6	3	3	6	3	2	4	1	1	1
R_24tMQjf7R5qUn10	1	1		1	1	1		4	6	5	6	7	3	6	2	6	5	5	2	4	2	5	5	3	6	3	3	5	5	6	3	2	3	5	6	3	5	3	5	6	3	3	6	3	2	4	1	1	1
R_24tMQjf7R5qUn10	1	1		1	1	1		4	6	5	6	7	3	6	2	6	5	5	2	4	2	5	5	3	6	3	3	5	5	6	3	2	3	5	6	3	5	3	5	6	3	3	6	3	2	4	1	1	1
R_24tMQjf7R5qUn10	1	1		1	1	1		4	6	5	6	7	3	6	2	6	5	5	2	4	2	5	5	3	6	3	3	5	5	6	3	2	3	5	6	3	5	3	5	6	3	3	6	3	2	4	1	1	1
R_24tMQjf7R5qUn10	1	1		1	1	1		4	6	5	6	7	3	6	2	6	5	5	2	4	2	5	5	3	6	3	3	5	5	6	3	2	3	5	6	3	5	3	5	6	3	3	6	3	2	4	1	1	1
R_24tMQjf7R5qUn10	1	1		1	1	1		4	6	5	6	7	3	6	2	6	5	5	2	4	2	5	5	3	6	3	3	5	5	6	3	2	3	5	6	3	5	3	5	6	3	3	6	3	2	4	1	1	1
R_24tMQjf7R5qUn10	1	1		1	1	1		4	6	5	6	7	3	6	2	6	5	5	2	4	2	5	5	3	6	3	3	5	5	6	3	2	3	5	6	3	5	3	5	6	3	3	6	3	2	4	1	1	1
R_24tMQjf7R5qUn10	1	1		1	1	1		4	6	5	6	7	3	6	2	6	5	5	2	4	2	5	5	3	6	3	3	5	5	6	3	2	3	5	6	3	5	3	5	6	3	3	6	3	2	4	1	1	1
R_24tMQjf7R5qUn10	1	1		1	1	1		4	6	5	6	7	3	6	2	6	5	5	2	4	2	5	5	3	6	3	3	5	5	6	3	2	3	5	6	3	5	3	5	6	3	3	6	3	2	4	1	1	1
R_24tMQjf7R5qUn10	1	1		1	1	1		4	6	5	6	7	3	6	2	6	5	5	2	4	2	5	5	3	6	3	3	5	5	6	3	2	3	5	6	3	5	3	5	6	3	3	6	3	2	4	1	1	1
R_24tMQjf7R5qUn10	1	1		1	1	1		4	6	5	6	7	3	6	2	6	5	5	2	4	2	5	5	3	6	3	3	5	5	6	3	2	3	5	6	3	5	3	5	6	3	3	6	3	2	4	1	1	1
R_24tMQjf7R5qUn10	1	1		1	1	1		4	6	5	6	7	3	6	2	6	5	5	2	4	2	5	5	3	6	3	3	5	5	6	3	2	3	5	6	3	5	3	5	6	3	3	6	3	2	4	1	1	1
R_24tMQjf7R5qUn10	1	1		1	1	1		4	6	5	6	7	3	6	2	6	5	5	2	4	2	5	5	3	6	3	3	5	5	6	3	2	3	5	6	3	5	3	5	6	3	3	6	3	2	4	1	1	1
R_24tMQjf7R5qUn10	1	1		1	1	1		4	6	5	6	7	3	6	2	6	5	5	2	4	2	5	5	3	6	3	3	5	5	6	3	2	3	5	6	3	5	3	5	6	3	3	6	3	2	4	1	1	1
R_24tMQjf7R5qUn10	1	1		1	1	1		4	6	5	6	7	3	6	2	6	5	5	2	4	2	5	5	3	6	3	3	5	5	6	3	2	3	5	6	3	5	3	5	6	3	3	6	3	2	4	1	1	1
R_1Q3Ff4cgkh9rPFa	1	1		3	1	1		6	6	5	5	5	5	6	5	5	3	4	2	5	3	3	5	5	6	4	5	5	5	3	5	4	4	4	5	5	5	5	5	4	5	3	3	3	3	3	2	2	4
R_1Q3Ff4cgkh9rPFa	1	1		3	1	1		6	6	5	5	5	5	6	5	5	3	4	2	5	3	3	5	5	6	4	5	5	5	3	5	4	4	4	5	5	5	5	5	4	5	3	3	3	3	3	2	2	4
R_1Q3Ff4cgkh9rPFa	1	1		3	1	1		6	6	5	5	5	5	6	5	5	3	4	2	5	3	3	5	5	6	4	5	5	5	3	5	4	4	4	5	5	5	5	5	4	5	3	3	3	3	3	2	2	4
R_1Q3Ff4cgkh9rPFa	1	1		3	1	1		6	6	5	5	5	5	6	5	5	3	4	2	5	3	3	5	5	6	4	5	5	5	3	5	4	4	4	5	5	5	5	5	4	5	3	3	3	3	3	2	2	4
R_1Q3Ff4cgkh9rPFa	1	1		3	1	1		6	6	5	5	5	5	6	5	5	3	4	2	5	3	3	5	5	6	4	5	5	5	3	5	4	4	4	5	5	5	5	5	4	5	3	3	3	3	3	2	2	4
R_1Q3Ff4cgkh9rPFa	1	1		3	1	1		6	6	5	5	5	5	6	5	5	3	4	2	5	3	3	5	5	6	4	5	5	5	3	5	4	4	4	5	5	5	5	5	4	5	3	3	3	3	3	2	2	4
R_1Q3Ff4cgkh9rPFa	1	1		3	1	1		6	6	5	5	5	5	6	5	5	3	4	2	5	3	3	5	5	6	4	5	5	5	3	5	4	4	4	5	5	5	5	5	4	5	3	3	3	3	3	2	2	4
R_1Q3Ff4cgkh9rPFa	1	1		3	1	1		6	6	5	5	5	5	6	5	5	3	4	2	5	3	3	5	5	6	4	5	5	5	3	5	4	4	4	5	5	5	5	5	4	5	3	3	3	3	3	2	2	4
R_1Q3Ff4cgkh9rPFa	1	1		3	1	1		6	6	5	5	5	5	6	5	5	3	4	2	5	3	3	5	5	6	4	5	5	5	3	5	4	4	4	5	5	5	5	5	4	5	3	3	3	3	3	2	2	4
R_1Q3Ff4cgkh9rPFa	1	1		3	1	1		6	6	5	5	5	5	6	5	5	3	4	2	5	3	3	5	5	6	4	5	5	5	3	5	4	4	4	5	5	5	5	5	4	5	3	3	3	3	3	2	2	4
R_1Q3Ff4cgkh9rPFa	1	1		3	1	1		6	6	5	5	5	5	6	5	5	3	4	2	5	3	3	5	5	6	4	5	5	5	3	5	4	4	4	5	5	5	5	5	4	5	3	3	3	3	3	2	2	4
R_1Q3Ff4cgkh9rPFa	1	1		3	1	1		6	6	5	5	5	5	6	5	5	3	4	2	5	3	3	5	5	6	4	5	5	5	3	5	4	4	4	5	5	5	5	5	4	5	3	3	3	3	3	2	2	4
R_1Q3Ff4cgkh9rPFa	1	1		3	1	1		6	6	5	5	5	5	6	5	5	3	4	2	5	3	3	5	5	6	4	5	5	5	3	5	4	4	4	5	5	5	5	5	4	5	3	3	3	3	3	2	2	4
R_1Q3Ff4cgkh9rPFa	1	1		3	1	1		6	6	5	5	5	5	6	5	5	3	4	2	5	3	3	5	5	6	4	5	5	5	3	5	4	4	4	5	5	5	5	5	4	5	3	3	3	3	3	2	2	4
R_1Q3Ff4cgkh9rPFa	1	1		3	1	1		6	6	5	5	5	5	6	5	5	3	4	2	5	3	3	5	5	6	4	5	5	5	3	5	4	4	4	5	5	5	5	5	4	5	3	3	3	3	3	2	2	4
R_1Q3Ff4cgkh9rPFa	1	1		3	1	1		6	6	5	5	5	5	6	5	5	3	4	2	5	3	3	5	5	6	4	5	5	5	3	5	4	4	4	5	5	5	5	5	4	5	3	3	3	3	3	2	2	4
R_1Q3Ff4cgkh9rPFa	1	1		3	1	1		6	6	5	5	5	5	6	5	5	3	4	2	5	3	3	5	5	6	4	5	5	5	3	5	4	4	4	5	5	5	5	5	4	5	3	3	3	3	3	2	2	4
R_1Q3Ff4cgkh9rPFa	1	1		3	1	1		6	6	5	5	5	5	6	5	5	3	4	2	5	3	3	5	5	6	4	5	5	5	3	5	4	4	4	5	5	5	5	5	4	5	3	3	3	3	3	2	2	4
R_1Q3Ff4cgkh9rPFa	1	1		3	1	1		6	6	5	5	5	5	6	5	5	3	4	2	5	3	3	5	5	6	4	5	5	5	3	5	4	4	4	5	5	5	5	5	4	5	3	3	3	3	3	2	2	4
R_1Q3Ff4cgkh9rPFa	1	1		3	1	1		6	6	5	5	5	5	6	5	5	3	4	2	5	3	3	5	5	6	4	5	5	5	3	5	4	4	4	5	5	5	5	5	4	5	3	3	3	3	3	2	2	4
R_1Q3Ff4cgkh9rPFa	1	1		3	1	1		6	6	5	5	5	5	6	5	5	3	4	2	5	3	3	5	5	6	4	5	5	5	3	5	4	4	4	5	5	5	5	5	4	5	3	3	3	3	3	2	2	4
R_1Q3Ff4cgkh9rPFa	1	1		3	1	1		6	6	5	5	5	5	6	5	5	3	4	2	5	3	3	5	5	6	4	5	5	5	3	5	4	4	4	5	5	5	5	5	4	5	3	3	3	3	3	2	2	4
R_1Q3Ff4cgkh9rPFa	1	1		3	1	1		6	6	5	5	5	5	6	5	5	3	4	2	5	3	3	5	5	6	4	5	5	5	3	5	4	4	4	5	5	5	5	5	4	5	3	3	3	3	3	2	2	4
R_1Q3Ff4cgkh9rPFa	1	1		3	1	1		6	6	5	5	5	5	6	5	5	3	4	2	5	3	3	5	5	6	4	5	5	5	3	5	4	4	4	5	5	5	5	5	4	5	3	3	3	3	3	2	2	4
R_1Q3Ff4cgkh9rPFa	1	1		3	1	1		6	6	5	5	5	5	6	5	5	3	4	2	5	3	3	5	5	6	4	5	5	5	3	5	4	4	4	5	5	5	5	5	4	5	3	3	3	3	3	2	2	4
R_1Q3Ff4cgkh9rPFa	1	1		3	1	1		6	6	5	5	5	5	6	5	5	3	4	2	5	3	3	5	5	6	4	5	5	5	3	5	4	4	4	5	5	5	5	5	4	5	3	3	3	3	3	2	2	4
R_1Q3Ff4cgkh9rPFa	1	1		3	1	1		6	6	5	5	5	5	6	5	5	3	4	2	5	3	3	5	5	6	4	5	5	5	3	5	4	4	4	5	5	5	5	5	4	5	3	3	3	3	3	2	2	4
R_1Q3Ff4cgkh9rPFa	1	1		3	1	1		6	6	5	5	5	5	6	5	5	3	4	2	5	3	3	5	5	6	4	5	5	5	3	5	4	4	4	5	5	5	5	5	4	5	3	3	3	3	3	2	2	4
R_1Q3Ff4cgkh9rPFa	1	1		3	1	1		6	6	5	5	5	5	6	5	5	3	4	2	5	3	3	5	5	6	4	5	5	5	3	5	4	4	4	5	5	5	5	5	4	5	3	3	3	3	3	2	2	4
R_23TYyIHSNtk10UK	1	1		3	1	1		6	3	5	3	6	4	3	2	3	3	2	3	3	2	3	4	5	6	3	4	5	5	6	3	4	2	4	4	4	5	6	5	2	3	2	6	5	4	3	4	2	4
R_23TYyIHSNtk10UK	1	1		3	1	1		6	3	5	3	6	4	3	2	3	3	2	3	3	2	3	4	5	6	3	4	5	5	6	3	4	2	4	4	4	5	6	5	2	3	2	6	5	4	3	4	2	4
R_23TYyIHSNtk10UK	1	1		3	1	1		6	3	5	3	6	4	3	2	3	3	2	3	3	2	3	4	5	6	3	4	5	5	6	3	4	2	4	4	4	5	6	5	2	3	2	6	5	4	3	4	2	4
R_23TYyIHSNtk10UK	1	1		3	1	1		6	3	5	3	6	4	3	2	3	3	2	3	3	2	3	4	5	6	3	4	5	5	6	3	4	2	4	4	4	5	6	5	2	3	2	6	5	4	3	4	2	4
R_23TYyIHSNtk10UK	1	1		3	1	1		6	3	5	3	6	4	3	2	3	3	2	3	3	2	3	4	5	6	3	4	5	5	6	3	4	2	4	4	4	5	6	5	2	3	2	6	5	4	3	4	2	4
R_23TYyIHSNtk10UK	1	1		3	1	1		6	3	5	3	6	4	3	2	3	3	2	3	3	2	3	4	5	6	3	4	5	5	6	3	4	2	4	4	4	5	6	5	2	3	2	6	5	4	3	4	2	4
R_23TYyIHSNtk10UK	1	1		3	1	1		6	3	5	3	6	4	3	2	3	3	2	3	3	2	3	4	5	6	3	4	5	5	6	3	4	2	4	4	4	5	6	5	2	3	2	6	5	4	3	4	2	4
R_23TYyIHSNtk10UK	1	1		3	1	1		6	3	5	3	6	4	3	2	3	3	2	3	3	2	3	4	5	6	3	4	5	5	6	3	4	2	4	4	4	5	6	5	2	3	2	6	5	4	3	4	2	4
R_23TYyIHSNtk10UK	1	1		3	1	1		6	3	5	3	6	4	3	2	3	3	2	3	3	2	3	4	5	6	3	4	5	5	6	3	4	2	4	4	4	5	6	5	2	3	2	6	5	4	3	4	2	4
R_23TYyIHSNtk10UK	1	1		3	1	1		6	3	5	3	6	4	3	2	3	3	2	3	3	2	3	4	5	6	3	4	5	5	6	3	4	2	4	4	4	5	6	5	2	3	2	6	5	4	3	4	2	4
R_23TYyIHSNtk10UK	1	1		3	1	1		6	3	5	3	6	4	3	2	3	3	2	3	3	2	3	4	5	6	3	4	5	5	6	3	4	2	4	4	4	5	6	5	2	3	2	6	5	4	3	4	2	4
R_23TYyIHSNtk10UK	1	1		3	1	1		6	3	5	3	6	4	3	2	3	3	2	3	3	2	3	4	5	6	3	4	5	5	6	3	4	2	4	4	4	5	6	5	2	3	2	6	5	4	3	4	2	4
R_23TYyIHSNtk10UK	1	1		3	1	1		6	3	5	3	6	4	3	2	3	3	2	3	3	2	3	4	5	6	3	4	5	5	6	3	4	2	4	4	4	5	6	5	2	3	2	6	5	4	3	4	2	4
R_23TYyIHSNtk10UK	1	1		3	1	1		6	3	5	3	6	4	3	2	3	3	2	3	3	2	3	4	5	6	3	4	5	5	6	3	4	2	4	4	4	5	6	5	2	3	2	6	5	4	3	4	2	4
R_23TYyIHSNtk10UK	1	1		3	1	1		6	3	5	3	6	4	3	2	3	3	2	3	3	2	3	4	5	6	3	4	5	5	6	3	4	2	4	4	4	5	6	5	2	3	2	6	5	4	3	4	2	4
R_23TYyIHSNtk10UK	1	1		3	1	1		6	3	5	3	6	4	3	2	3	3	2	3	3	2	3	4	5	6	3	4	5	5	6	3	4	2	4	4	4	5	6	5	2	3	2	6	5	4	3	4	2	4
R_23TYyIHSNtk10UK	1	1		3	1	1		6	3	5	3	6	4	3	2	3	3	2	3	3	2	3	4	5	6	3	4	5	5	6	3	4	2	4	4	4	5	6	5	2	3	2	6	5	4	3	4	2	4
R_23TYyIHSNtk10UK	1	1		3	1	1		6	3	5	3	6	4	3	2	3	3	2	3	3	2	3	4	5	6	3	4	5	5	6	3	4	2	4	4	4	5	6	5	2	3	2	6	5	4	3	4	2	4
R_23TYyIHSNtk10UK	1	1		3	1	1		6	3	5	3	6	4	3	2	3	3	2	3	3	2	3	4	5	6	3	4	5	5	6	3	4	2	4	4	4	5	6	5	2	3	2	6	5	4	3	4	2	4
R_23TYyIHSNtk10UK	1	1		3	1	1		6	3	5	3	6	4	3	2	3	3	2	3	3	2	3	4	5	6	3	4	5	5	6	3	4	2	4	4	4	5	6	5	2	3	2	6	5	4	3	4	2	4
R_23TYyIHSNtk10UK	1	1		3	1	1		6	3	5	3	6	4	3	2	3	3	2	3	3	2	3	4	5	6	3	4	5	5	6	3	4	2	4	4	4	5	6	5	2	3	2	6	5	4	3	4	2	4
R_23TYyIHSNtk10UK	1	1		3	1	1		6	3	5	3	6	4	3	2	3	3	2	3	3	2	3	4	5	6	3	4	5	5	6	3	4	2	4	4	4	5	6	5	2	3	2	6	5	4	3	4	2	4
R_23TYyIHSNtk10UK	1	1		3	1	1		6	3	5	3	6	4	3	2	3	3	2	3	3	2	3	4	5	6	3	4	5	5	6	3	4	2	4	4	4	5	6	5	2	3	2	6	5	4	3	4	2	4
R_23TYyIHSNtk10UK	1	1		3	1	1		6	3	5	3	6	4	3	2	3	3	2	3	3	2	3	4	5	6	3	4	5	5	6	3	4	2	4	4	4	5	6	5	2	3	2	6	5	4	3	4	2	4
R_23TYyIHSNtk10UK	1	1		3	1	1		6	3	5	3	6	4	3	2	3	3	2	3	3	2	3	4	5	6	3	4	5	5	6	3	4	2	4	4	4	5	6	5	2	3	2	6	5	4	3	4	2	4
R_23TYyIHSNtk10UK	1	1		3	1	1		6	3	5	3	6	4	3	2	3	3	2	3	3	2	3	4	5	6	3	4	5	5	6	3	4	2	4	4	4	5	6	5	2	3	2	6	5	4	3	4	2	4
R_23TYyIHSNtk10UK	1	1		3	1	1		6	3	5	3	6	4	3	2	3	3	2	3	3	2	3	4	5	6	3	4	5	5	6	3	4	2	4	4	4	5	6	5	2	3	2	6	5	4	3	4	2	4
R_CdZ98v4uUUCOASd	1	1		12	1	2		4	5	7	5	7	7	7	5	6	4	5	2	4	5	4	7	5	5	4	3	6	6	5	2	3	3	4	4	6	6	6	7	3	3	2	6	4	1	4	4	1	5
R_CdZ98v4uUUCOASd	1	1		12	1	2		4	5	7	5	7	7	7	5	6	4	5	2	4	5	4	7	5	5	4	3	6	6	5	2	3	3	4	4	6	6	6	7	3	3	2	6	4	1	4	4	1	5
R_CdZ98v4uUUCOASd	1	1		12	1	2		4	5	7	5	7	7	7	5	6	4	5	2	4	5	4	7	5	5	4	3	6	6	5	2	3	3	4	4	6	6	6	7	3	3	2	6	4	1	4	4	1	5
R_1f7devp1wZEmMyb	1	2		5	3	1		1	5	5	6	6	6	6	5	4	3	1	3	2	5	6	6	4	7	2	3	7	5	7	2	6	3	5	5	6	7	6	4	3	5	3	7	5	4	4	3	4	4
R_1f7devp1wZEmMyb	1	2		5	3	1		1	5	5	6	6	6	6	5	4	3	1	3	2	5	6	6	4	7	2	3	7	5	7	2	6	3	5	5	6	7	6	4	3	5	3	7	5	4	4	3	4	4
R_1f7devp1wZEmMyb	1	2		5	3	1		1	5	5	6	6	6	6	5	4	3	1	3	2	5	6	6	4	7	2	3	7	5	7	2	6	3	5	5	6	7	6	4	3	5	3	7	5	4	4	3	4	4
R_1f7devp1wZEmMyb	1	2		5	3	1		1	5	5	6	6	6	6	5	4	3	1	3	2	5	6	6	4	7	2	3	7	5	7	2	6	3	5	5	6	7	6	4	3	5	3	7	5	4	4	3	4	4
R_1f7devp1wZEmMyb	1	2		5	3	1		1	5	5	6	6	6	6	5	4	3	1	3	2	5	6	6	4	7	2	3	7	5	7	2	6	3	5	5	6	7	6	4	3	5	3	7	5	4	4	3	4	4
R_1f7devp1wZEmMyb	1	2		5	3	1		1	5	5	6	6	6	6	5	4	3	1	3	2	5	6	6	4	7	2	3	7	5	7	2	6	3	5	5	6	7	6	4	3	5	3	7	5	4	4	3	4	4
R_1f7devp1wZEmMyb	1	2		5	3	1		1	5	5	6	6	6	6	5	4	3	1	3	2	5	6	6	4	7	2	3	7	5	7	2	6	3	5	5	6	7	6	4	3	5	3	7	5	4	4	3	4	4
R_1f7devp1wZEmMyb	1	2		5	3	1		1	5	5	6	6	6	6	5	4	3	1	3	2	5	6	6	4	7	2	3	7	5	7	2	6	3	5	5	6	7	6	4	3	5	3	7	5	4	4	3	4	4
R_1f7devp1wZEmMyb	1	2		5	3	1		1	5	5	6	6	6	6	5	4	3	1	3	2	5	6	6	4	7	2	3	7	5	7	2	6	3	5	5	6	7	6	4	3	5	3	7	5	4	4	3	4	4
R_1f7devp1wZEmMyb	1	2		5	3	1		1	5	5	6	6	6	6	5	4	3	1	3	2	5	6	6	4	7	2	3	7	5	7	2	6	3	5	5	6	7	6	4	3	5	3	7	5	4	4	3	4	4
R_1f7devp1wZEmMyb	1	2		5	3	1		1	5	5	6	6	6	6	5	4	3	1	3	2	5	6	6	4	7	2	3	7	5	7	2	6	3	5	5	6	7	6	4	3	5	3	7	5	4	4	3	4	4
R_1f7devp1wZEmMyb	1	2		5	3	1		1	5	5	6	6	6	6	5	4	3	1	3	2	5	6	6	4	7	2	3	7	5	7	2	6	3	5	5	6	7	6	4	3	5	3	7	5	4	4	3	4	4
R_1f7devp1wZEmMyb	1	2		5	3	1		1	5	5	6	6	6	6	5	4	3	1	3	2	5	6	6	4	7	2	3	7	5	7	2	6	3	5	5	6	7	6	4	3	5	3	7	5	4	4	3	4	4
R_1f7devp1wZEmMyb	1	2		5	3	1		1	5	5	6	6	6	6	5	4	3	1	3	2	5	6	6	4	7	2	3	7	5	7	2	6	3	5	5	6	7	6	4	3	5	3	7	5	4	4	3	4	4
R_1f7devp1wZEmMyb	1	2		5	3	1		1	5	5	6	6	6	6	5	4	3	1	3	2	5	6	6	4	7	2	3	7	5	7	2	6	3	5	5	6	7	6	4	3	5	3	7	5	4	4	3	4	4
R_1f7devp1wZEmMyb	1	2		5	3	1		1	5	5	6	6	6	6	5	4	3	1	3	2	5	6	6	4	7	2	3	7	5	7	2	6	3	5	5	6	7	6	4	3	5	3	7	5	4	4	3	4	4
R_1f7devp1wZEmMyb	1	2		5	3	1		1	5	5	6	6	6	6	5	4	3	1	3	2	5	6	6	4	7	2	3	7	5	7	2	6	3	5	5	6	7	6	4	3	5	3	7	5	4	4	3	4	4
R_1f7devp1wZEmMyb	1	2		5	3	1		1	5	5	6	6	6	6	5	4	3	1	3	2	5	6	6	4	7	2	3	7	5	7	2	6	3	5	5	6	7	6	4	3	5	3	7	5	4	4	3	4	4
R_1f7devp1wZEmMyb	1	2		5	3	1		1	5	5	6	6	6	6	5	4	3	1	3	2	5	6	6	4	7	2	3	7	5	7	2	6	3	5	5	6	7	6	4	3	5	3	7	5	4	4	3	4	4
R_1f7devp1wZEmMyb	1	2		5	3	1		1	5	5	6	6	6	6	5	4	3	1	3	2	5	6	6	4	7	2	3	7	5	7	2	6	3	5	5	6	7	6	4	3	5	3	7	5	4	4	3	4	4
R_1f7devp1wZEmMyb	1	2		5	3	1		1	5	5	6	6	6	6	5	4	3	1	3	2	5	6	6	4	7	2	3	7	5	7	2	6	3	5	5	6	7	6	4	3	5	3	7	5	4	4	3	4	4
R_1f7devp1wZEmMyb	1	2		5	3	1		1	5	5	6	6	6	6	5	4	3	1	3	2	5	6	6	4	7	2	3	7	5	7	2	6	3	5	5	6	7	6	4	3	5	3	7	5	4	4	3	4	4
R_1f7devp1wZEmMyb	1	2		5	3	1		1	5	5	6	6	6	6	5	4	3	1	3	2	5	6	6	4	7	2	3	7	5	7	2	6	3	5	5	6	7	6	4	3	5	3	7	5	4	4	3	4	4
R_1f7devp1wZEmMyb	1	2		5	3	1		1	5	5	6	6	6	6	5	4	3	1	3	2	5	6	6	4	7	2	3	7	5	7	2	6	3	5	5	6	7	6	4	3	5	3	7	5	4	4	3	4	4
R_1f7devp1wZEmMyb	1	2		5	3	1		1	5	5	6	6	6	6	5	4	3	1	3	2	5	6	6	4	7	2	3	7	5	7	2	6	3	5	5	6	7	6	4	3	5	3	7	5	4	4	3	4	4
R_1f7devp1wZEmMyb	1	2		5	3	1		1	5	5	6	6	6	6	5	4	3	1	3	2	5	6	6	4	7	2	3	7	5	7	2	6	3	5	5	6	7	6	4	3	5	3	7	5	4	4	3	4	4
R_1f7devp1wZEmMyb	1	2		5	3	1		1	5	5	6	6	6	6	5	4	3	1	3	2	5	6	6	4	7	2	3	7	5	7	2	6	3	5	5	6	7	6	4	3	5	3	7	5	4	4	3	4	4
R_1f7devp1wZEmMyb	1	2		5	3	1		1	5	5	6	6	6	6	5	4	3	1	3	2	5	6	6	4	7	2	3	7	5	7	2	6	3	5	5	6	7	6	4	3	5	3	7	5	4	4	3	4	4
R_1f7devp1wZEmMyb	1	2		5	3	1		1	5	5	6	6	6	6	5	4	3	1	3	2	5	6	6	4	7	2	3	7	5	7	2	6	3	5	5	6	7	6	4	3	5	3	7	5	4	4	3	4	4
R_1f7devp1wZEmMyb	1	2		5	3	1		1	5	5	6	6	6	6	5	4	3	1	3	2	5	6	6	4	7	2	3	7	5	7	2	6	3	5	5	6	7	6	4	3	5	3	7	5	4	4	3	4	4
R_1f7devp1wZEmMyb	1	2		5	3	1		1	5	5	6	6	6	6	5	4	3	1	3	2	5	6	6	4	7	2	3	7	5	7	2	6	3	5	5	6	7	6	4	3	5	3	7	5	4	4	3	4	4
R_1f7devp1wZEmMyb	1	2		5	3	1		1	5	5	6	6	6	6	5	4	3	1	3	2	5	6	6	4	7	2	3	7	5	7	2	6	3	5	5	6	7	6	4	3	5	3	7	5	4	4	3	4	4
R_3gZexcaq1x5FPl8	1	1		4	3	1		3	6	6	5	5	4	5	3	3	2	2	2	2	1	4	2	2	5	2	2	6	2	6	2	2	2	6	6	6	6	6	6	2	6	6	6	6	1	2	3	2	1
R_3gZexcaq1x5FPl8	1	1		4	3	1		3	6	6	5	5	4	5	3	3	2	2	2	2	1	4	2	2	5	2	2	6	2	6	2	2	2	6	6	6	6	6	6	2	6	6	6	6	1	2	3	2	1
R_3gZexcaq1x5FPl8	1	1		4	3	1		3	6	6	5	5	4	5	3	3	2	2	2	2	1	4	2	2	5	2	2	6	2	6	2	2	2	6	6	6	6	6	6	2	6	6	6	6	1	2	3	2	1
R_3gZexcaq1x5FPl8	1	1		4	3	1		3	6	6	5	5	4	5	3	3	2	2	2	2	1	4	2	2	5	2	2	6	2	6	2	2	2	6	6	6	6	6	6	2	6	6	6	6	1	2	3	2	1
R_3gZexcaq1x5FPl8	1	1		4	3	1		3	6	6	5	5	4	5	3	3	2	2	2	2	1	4	2	2	5	2	2	6	2	6	2	2	2	6	6	6	6	6	6	2	6	6	6	6	1	2	3	2	1
R_3gZexcaq1x5FPl8	1	1		4	3	1		3	6	6	5	5	4	5	3	3	2	2	2	2	1	4	2	2	5	2	2	6	2	6	2	2	2	6	6	6	6	6	6	2	6	6	6	6	1	2	3	2	1
R_3gZexcaq1x5FPl8	1	1		4	3	1		3	6	6	5	5	4	5	3	3	2	2	2	2	1	4	2	2	5	2	2	6	2	6	2	2	2	6	6	6	6	6	6	2	6	6	6	6	1	2	3	2	1
R_3gZexcaq1x5FPl8	1	1		4	3	1		3	6	6	5	5	4	5	3	3	2	2	2	2	1	4	2	2	5	2	2	6	2	6	2	2	2	6	6	6	6	6	6	2	6	6	6	6	1	2	3	2	1
R_3gZexcaq1x5FPl8	1	1		4	3	1		3	6	6	5	5	4	5	3	3	2	2	2	2	1	4	2	2	5	2	2	6	2	6	2	2	2	6	6	6	6	6	6	2	6	6	6	6	1	2	3	2	1
R_3gZexcaq1x5FPl8	1	1		4	3	1		3	6	6	5	5	4	5	3	3	2	2	2	2	1	4	2	2	5	2	2	6	2	6	2	2	2	6	6	6	6	6	6	2	6	6	6	6	1	2	3	2	1
R_3gZexcaq1x5FPl8	1	1		4	3	1		3	6	6	5	5	4	5	3	3	2	2	2	2	1	4	2	2	5	2	2	6	2	6	2	2	2	6	6	6	6	6	6	2	6	6	6	6	1	2	3	2	1
R_3gZexcaq1x5FPl8	1	1		4	3	1		3	6	6	5	5	4	5	3	3	2	2	2	2	1	4	2	2	5	2	2	6	2	6	2	2	2	6	6	6	6	6	6	2	6	6	6	6	1	2	3	2	1
R_3gZexcaq1x5FPl8	1	1		4	3	1		3	6	6	5	5	4	5	3	3	2	2	2	2	1	4	2	2	5	2	2	6	2	6	2	2	2	6	6	6	6	6	6	2	6	6	6	6	1	2	3	2	1
R_3gZexcaq1x5FPl8	1	1		4	3	1		3	6	6	5	5	4	5	3	3	2	2	2	2	1	4	2	2	5	2	2	6	2	6	2	2	2	6	6	6	6	6	6	2	6	6	6	6	1	2	3	2	1
R_3gZexcaq1x5FPl8	1	1		4	3	1		3	6	6	5	5	4	5	3	3	2	2	2	2	1	4	2	2	5	2	2	6	2	6	2	2	2	6	6	6	6	6	6	2	6	6	6	6	1	2	3	2	1
R_3gZexcaq1x5FPl8	1	1		4	3	1		3	6	6	5	5	4	5	3	3	2	2	2	2	1	4	2	2	5	2	2	6	2	6	2	2	2	6	6	6	6	6	6	2	6	6	6	6	1	2	3	2	1
R_3gZexcaq1x5FPl8	1	1		4	3	1		3	6	6	5	5	4	5	3	3	2	2	2	2	1	4	2	2	5	2	2	6	2	6	2	2	2	6	6	6	6	6	6	2	6	6	6	6	1	2	3	2	1
R_3gZexcaq1x5FPl8	1	1		4	3	1		3	6	6	5	5	4	5	3	3	2	2	2	2	1	4	2	2	5	2	2	6	2	6	2	2	2	6	6	6	6	6	6	2	6	6	6	6	1	2	3	2	1
R_3gZexcaq1x5FPl8	1	1		4	3	1		3	6	6	5	5	4	5	3	3	2	2	2	2	1	4	2	2	5	2	2	6	2	6	2	2	2	6	6	6	6	6	6	2	6	6	6	6	1	2	3	2	1
R_3gZexcaq1x5FPl8	1	1		4	3	1		3	6	6	5	5	4	5	3	3	2	2	2	2	1	4	2	2	5	2	2	6	2	6	2	2	2	6	6	6	6	6	6	2	6	6	6	6	1	2	3	2	1
R_3gZexcaq1x5FPl8	1	1		4	3	1		3	6	6	5	5	4	5	3	3	2	2	2	2	1	4	2	2	5	2	2	6	2	6	2	2	2	6	6	6	6	6	6	2	6	6	6	6	1	2	3	2	1
R_3gZexcaq1x5FPl8	1	1		4	3	1		3	6	6	5	5	4	5	3	3	2	2	2	2	1	4	2	2	5	2	2	6	2	6	2	2	2	6	6	6	6	6	6	2	6	6	6	6	1	2	3	2	1
R_3gZexcaq1x5FPl8	1	1		4	3	1		3	6	6	5	5	4	5	3	3	2	2	2	2	1	4	2	2	5	2	2	6	2	6	2	2	2	6	6	6	6	6	6	2	6	6	6	6	1	2	3	2	1
R_3gZexcaq1x5FPl8	1	1		4	3	1		3	6	6	5	5	4	5	3	3	2	2	2	2	1	4	2	2	5	2	2	6	2	6	2	2	2	6	6	6	6	6	6	2	6	6	6	6	1	2	3	2	1
R_3gZexcaq1x5FPl8	1	1		4	3	1		3	6	6	5	5	4	5	3	3	2	2	2	2	1	4	2	2	5	2	2	6	2	6	2	2	2	6	6	6	6	6	6	2	6	6	6	6	1	2	3	2	1
R_3gZexcaq1x5FPl8	1	1		4	3	1		3	6	6	5	5	4	5	3	3	2	2	2	2	1	4	2	2	5	2	2	6	2	6	2	2	2	6	6	6	6	6	6	2	6	6	6	6	1	2	3	2	1
R_3gZexcaq1x5FPl8	1	1		4	3	1		3	6	6	5	5	4	5	3	3	2	2	2	2	1	4	2	2	5	2	2	6	2	6	2	2	2	6	6	6	6	6	6	2	6	6	6	6	1	2	3	2	1
R_3gZexcaq1x5FPl8	1	1		4	3	1		3	6	6	5	5	4	5	3	3	2	2	2	2	1	4	2	2	5	2	2	6	2	6	2	2	2	6	6	6	6	6	6	2	6	6	6	6	1	2	3	2	1
R_3gZexcaq1x5FPl8	1	1		4	3	1		3	6	6	5	5	4	5	3	3	2	2	2	2	1	4	2	2	5	2	2	6	2	6	2	2	2	6	6	6	6	6	6	2	6	6	6	6	1	2	3	2	1
R_3gZexcaq1x5FPl8	1	1		4	3	1		3	6	6	5	5	4	5	3	3	2	2	2	2	1	4	2	2	5	2	2	6	2	6	2	2	2	6	6	6	6	6	6	2	6	6	6	6	1	2	3	2	1
R_3gZexcaq1x5FPl8	1	1		4	3	1		3	6	6	5	5	4	5	3	3	2	2	2	2	1	4	2	2	5	2	2	6	2	6	2	2	2	6	6	6	6	6	6	2	6	6	6	6	1	2	3	2	1
R_3PNeualMvmgn2Y4	1	1		2	1	5		5	6	6	6	7	4	7	3	6	5	2	3	2	2	4	5	3	6	2	3	3	5	6	2	2	2	5	3	6	6	5	6	3	5	6	6	6	2	4	4	3	2
R_3PNeualMvmgn2Y4	1	1		2	1	5		5	6	6	6	7	4	7	3	6	5	2	3	2	2	4	5	3	6	2	3	3	5	6	2	2	2	5	3	6	6	5	6	3	5	6	6	6	2	4	4	3	2
R_3PNeualMvmgn2Y4	1	1		2	1	5		5	6	6	6	7	4	7	3	6	5	2	3	2	2	4	5	3	6	2	3	3	5	6	2	2	2	5	3	6	6	5	6	3	5	6	6	6	2	4	4	3	2
R_3PNeualMvmgn2Y4	1	1		2	1	5		5	6	6	6	7	4	7	3	6	5	2	3	2	2	4	5	3	6	2	3	3	5	6	2	2	2	5	3	6	6	5	6	3	5	6	6	6	2	4	4	3	2
R_3PNeualMvmgn2Y4	1	1		2	1	5		5	6	6	6	7	4	7	3	6	5	2	3	2	2	4	5	3	6	2	3	3	5	6	2	2	2	5	3	6	6	5	6	3	5	6	6	6	2	4	4	3	2
R_3PNeualMvmgn2Y4	1	1		2	1	5		5	6	6	6	7	4	7	3	6	5	2	3	2	2	4	5	3	6	2	3	3	5	6	2	2	2	5	3	6	6	5	6	3	5	6	6	6	2	4	4	3	2
R_3PNeualMvmgn2Y4	1	1		2	1	5		5	6	6	6	7	4	7	3	6	5	2	3	2	2	4	5	3	6	2	3	3	5	6	2	2	2	5	3	6	6	5	6	3	5	6	6	6	2	4	4	3	2
R_3PNeualMvmgn2Y4	1	1		2	1	5		5	6	6	6	7	4	7	3	6	5	2	3	2	2	4	5	3	6	2	3	3	5	6	2	2	2	5	3	6	6	5	6	3	5	6	6	6	2	4	4	3	2
R_3PNeualMvmgn2Y4	1	1		2	1	5		5	6	6	6	7	4	7	3	6	5	2	3	2	2	4	5	3	6	2	3	3	5	6	2	2	2	5	3	6	6	5	6	3	5	6	6	6	2	4	4	3	2
R_3PNeualMvmgn2Y4	1	1		2	1	5		5	6	6	6	7	4	7	3	6	5	2	3	2	2	4	5	3	6	2	3	3	5	6	2	2	2	5	3	6	6	5	6	3	5	6	6	6	2	4	4	3	2
R_3PNeualMvmgn2Y4	1	1		2	1	5		5	6	6	6	7	4	7	3	6	5	2	3	2	2	4	5	3	6	2	3	3	5	6	2	2	2	5	3	6	6	5	6	3	5	6	6	6	2	4	4	3	2
R_3PNeualMvmgn2Y4	1	1		2	1	5		5	6	6	6	7	4	7	3	6	5	2	3	2	2	4	5	3	6	2	3	3	5	6	2	2	2	5	3	6	6	5	6	3	5	6	6	6	2	4	4	3	2
R_3PNeualMvmgn2Y4	1	1		2	1	5		5	6	6	6	7	4	7	3	6	5	2	3	2	2	4	5	3	6	2	3	3	5	6	2	2	2	5	3	6	6	5	6	3	5	6	6	6	2	4	4	3	2
R_3PNeualMvmgn2Y4	1	1		2	1	5		5	6	6	6	7	4	7	3	6	5	2	3	2	2	4	5	3	6	2	3	3	5	6	2	2	2	5	3	6	6	5	6	3	5	6	6	6	2	4	4	3	2
R_3PNeualMvmgn2Y4	1	1		2	1	5		5	6	6	6	7	4	7	3	6	5	2	3	2	2	4	5	3	6	2	3	3	5	6	2	2	2	5	3	6	6	5	6	3	5	6	6	6	2	4	4	3	2
R_3PNeualMvmgn2Y4	1	1		2	1	5		5	6	6	6	7	4	7	3	6	5	2	3	2	2	4	5	3	6	2	3	3	5	6	2	2	2	5	3	6	6	5	6	3	5	6	6	6	2	4	4	3	2
R_2bUmEAE2BBoIt93	1	1		3	1	1		6	7	6	4	6	6	5	6	4	4	2	5	2	5	3	3	5	5	3	4	7	3	7	2	2	2	7	7	6	7	7	7	1	3	3	7	7	3	4	4	3	4
R_2bUmEAE2BBoIt93	1	1		3	1	1		6	7	6	4	6	6	5	6	4	4	2	5	2	5	3	3	5	5	3	4	7	3	7	2	2	2	7	7	6	7	7	7	1	3	3	7	7	3	4	4	3	4
R_2bUmEAE2BBoIt93	1	1		3	1	1		6	7	6	4	6	6	5	6	4	4	2	5	2	5	3	3	5	5	3	4	7	3	7	2	2	2	7	7	6	7	7	7	1	3	3	7	7	3	4	4	3	4
R_2bUmEAE2BBoIt93	1	1		3	1	1		6	7	6	4	6	6	5	6	4	4	2	5	2	5	3	3	5	5	3	4	7	3	7	2	2	2	7	7	6	7	7	7	1	3	3	7	7	3	4	4	3	4
R_2bUmEAE2BBoIt93	1	1		3	1	1		6	7	6	4	6	6	5	6	4	4	2	5	2	5	3	3	5	5	3	4	7	3	7	2	2	2	7	7	6	7	7	7	1	3	3	7	7	3	4	4	3	4
R_2bUmEAE2BBoIt93	1	1		3	1	1		6	7	6	4	6	6	5	6	4	4	2	5	2	5	3	3	5	5	3	4	7	3	7	2	2	2	7	7	6	7	7	7	1	3	3	7	7	3	4	4	3	4
R_2bUmEAE2BBoIt93	1	1		3	1	1		6	7	6	4	6	6	5	6	4	4	2	5	2	5	3	3	5	5	3	4	7	3	7	2	2	2	7	7	6	7	7	7	1	3	3	7	7	3	4	4	3	4
R_2bUmEAE2BBoIt93	1	1		3	1	1		6	7	6	4	6	6	5	6	4	4	2	5	2	5	3	3	5	5	3	4	7	3	7	2	2	2	7	7	6	7	7	7	1	3	3	7	7	3	4	4	3	4
R_2bUmEAE2BBoIt93	1	1		3	1	1		6	7	6	4	6	6	5	6	4	4	2	5	2	5	3	3	5	5	3	4	7	3	7	2	2	2	7	7	6	7	7	7	1	3	3	7	7	3	4	4	3	4
R_2bUmEAE2BBoIt93	1	1		3	1	1		6	7	6	4	6	6	5	6	4	4	2	5	2	5	3	3	5	5	3	4	7	3	7	2	2	2	7	7	6	7	7	7	1	3	3	7	7	3	4	4	3	4
R_2bUmEAE2BBoIt93	1	1		3	1	1		6	7	6	4	6	6	5	6	4	4	2	5	2	5	3	3	5	5	3	4	7	3	7	2	2	2	7	7	6	7	7	7	1	3	3	7	7	3	4	4	3	4
R_2bUmEAE2BBoIt93	1	1		3	1	1		6	7	6	4	6	6	5	6	4	4	2	5	2	5	3	3	5	5	3	4	7	3	7	2	2	2	7	7	6	7	7	7	1	3	3	7	7	3	4	4	3	4
R_2bUmEAE2BBoIt93	1	1		3	1	1		6	7	6	4	6	6	5	6	4	4	2	5	2	5	3	3	5	5	3	4	7	3	7	2	2	2	7	7	6	7	7	7	1	3	3	7	7	3	4	4	3	4
R_2bUmEAE2BBoIt93	1	1		3	1	1		6	7	6	4	6	6	5	6	4	4	2	5	2	5	3	3	5	5	3	4	7	3	7	2	2	2	7	7	6	7	7	7	1	3	3	7	7	3	4	4	3	4
R_2bUmEAE2BBoIt93	1	1		3	1	1		6	7	6	4	6	6	5	6	4	4	2	5	2	5	3	3	5	5	3	4	7	3	7	2	2	2	7	7	6	7	7	7	1	3	3	7	7	3	4	4	3	4
R_2bUmEAE2BBoIt93	1	1		3	1	1		6	7	6	4	6	6	5	6	4	4	2	5	2	5	3	3	5	5	3	4	7	3	7	2	2	2	7	7	6	7	7	7	1	3	3	7	7	3	4	4	3	4
R_2bUmEAE2BBoIt93	1	1		3	1	1		6	7	6	4	6	6	5	6	4	4	2	5	2	5	3	3	5	5	3	4	7	3	7	2	2	2	7	7	6	7	7	7	1	3	3	7	7	3	4	4	3	4
R_2bUmEAE2BBoIt93	1	1		3	1	1		6	7	6	4	6	6	5	6	4	4	2	5	2	5	3	3	5	5	3	4	7	3	7	2	2	2	7	7	6	7	7	7	1	3	3	7	7	3	4	4	3	4
R_2bUmEAE2BBoIt93	1	1		3	1	1		6	7	6	4	6	6	5	6	4	4	2	5	2	5	3	3	5	5	3	4	7	3	7	2	2	2	7	7	6	7	7	7	1	3	3	7	7	3	4	4	3	4
R_2bUmEAE2BBoIt93	1	1		3	1	1		6	7	6	4	6	6	5	6	4	4	2	5	2	5	3	3	5	5	3	4	7	3	7	2	2	2	7	7	6	7	7	7	1	3	3	7	7	3	4	4	3	4
R_2bUmEAE2BBoIt93	1	1		3	1	1		6	7	6	4	6	6	5	6	4	4	2	5	2	5	3	3	5	5	3	4	7	3	7	2	2	2	7	7	6	7	7	7	1	3	3	7	7	3	4	4	3	4
R_2bUmEAE2BBoIt93	1	1		3	1	1		6	7	6	4	6	6	5	6	4	4	2	5	2	5	3	3	5	5	3	4	7	3	7	2	2	2	7	7	6	7	7	7	1	3	3	7	7	3	4	4	3	4
R_2bUmEAE2BBoIt93	1	1		3	1	1		6	7	6	4	6	6	5	6	4	4	2	5	2	5	3	3	5	5	3	4	7	3	7	2	2	2	7	7	6	7	7	7	1	3	3	7	7	3	4	4	3	4
R_2bUmEAE2BBoIt93	1	1		3	1	1		6	7	6	4	6	6	5	6	4	4	2	5	2	5	3	3	5	5	3	4	7	3	7	2	2	2	7	7	6	7	7	7	1	3	3	7	7	3	4	4	3	4
R_2bUmEAE2BBoIt93	1	1		3	1	1		6	7	6	4	6	6	5	6	4	4	2	5	2	5	3	3	5	5	3	4	7	3	7	2	2	2	7	7	6	7	7	7	1	3	3	7	7	3	4	4	3	4
R_2bUmEAE2BBoIt93	1	1		3	1	1		6	7	6	4	6	6	5	6	4	4	2	5	2	5	3	3	5	5	3	4	7	3	7	2	2	2	7	7	6	7	7	7	1	3	3	7	7	3	4	4	3	4
R_2bUmEAE2BBoIt93	1	1		3	1	1		6	7	6	4	6	6	5	6	4	4	2	5	2	5	3	3	5	5	3	4	7	3	7	2	2	2	7	7	6	7	7	7	1	3	3	7	7	3	4	4	3	4
R_2bUmEAE2BBoIt93	1	1		3	1	1		6	7	6	4	6	6	5	6	4	4	2	5	2	5	3	3	5	5	3	4	7	3	7	2	2	2	7	7	6	7	7	7	1	3	3	7	7	3	4	4	3	4
R_2bUmEAE2BBoIt93	1	1		3	1	1		6	7	6	4	6	6	5	6	4	4	2	5	2	5	3	3	5	5	3	4	7	3	7	2	2	2	7	7	6	7	7	7	1	3	3	7	7	3	4	4	3	4
R_2bUmEAE2BBoIt93	1	1		3	1	1		6	7	6	4	6	6	5	6	4	4	2	5	2	5	3	3	5	5	3	4	7	3	7	2	2	2	7	7	6	7	7	7	1	3	3	7	7	3	4	4	3	4
R_2bUmEAE2BBoIt93	1	1		3	1	1		6	7	6	4	6	6	5	6	4	4	2	5	2	5	3	3	5	5	3	4	7	3	7	2	2	2	7	7	6	7	7	7	1	3	3	7	7	3	4	4	3	4
R_2wFhAM1epcoYJLR	1	2		7	1	1		1	5	6	5	6	5	5	5	5	3	2	3	2	5	7	1	2	2	1	1	7	7	6	2	2	5	6	6	3	6	5	6	5	5	3	6	5	4	2	4	1	5
R_2wFhAM1epcoYJLR	1	2		7	1	1		1	5	6	5	6	5	5	5	5	3	2	3	2	5	7	1	2	2	1	1	7	7	6	2	2	5	6	6	3	6	5	6	5	5	3	6	5	4	2	4	1	5
R_2wFhAM1epcoYJLR	1	2		7	1	1		1	5	6	5	6	5	5	5	5	3	2	3	2	5	7	1	2	2	1	1	7	7	6	2	2	5	6	6	3	6	5	6	5	5	3	6	5	4	2	4	1	5
R_2wFhAM1epcoYJLR	1	2		7	1	1		1	5	6	5	6	5	5	5	5	3	2	3	2	5	7	1	2	2	1	1	7	7	6	2	2	5	6	6	3	6	5	6	5	5	3	6	5	4	2	4	1	5
R_2wFhAM1epcoYJLR	1	2		7	1	1		1	5	6	5	6	5	5	5	5	3	2	3	2	5	7	1	2	2	1	1	7	7	6	2	2	5	6	6	3	6	5	6	5	5	3	6	5	4	2	4	1	5
R_2wFhAM1epcoYJLR	1	2		7	1	1		1	5	6	5	6	5	5	5	5	3	2	3	2	5	7	1	2	2	1	1	7	7	6	2	2	5	6	6	3	6	5	6	5	5	3	6	5	4	2	4	1	5
R_2wFhAM1epcoYJLR	1	2		7	1	1		1	5	6	5	6	5	5	5	5	3	2	3	2	5	7	1	2	2	1	1	7	7	6	2	2	5	6	6	3	6	5	6	5	5	3	6	5	4	2	4	1	5
R_2wFhAM1epcoYJLR	1	2		7	1	1		1	5	6	5	6	5	5	5	5	3	2	3	2	5	7	1	2	2	1	1	7	7	6	2	2	5	6	6	3	6	5	6	5	5	3	6	5	4	2	4	1	5
R_2wFhAM1epcoYJLR	1	2		7	1	1		1	5	6	5	6	5	5	5	5	3	2	3	2	5	7	1	2	2	1	1	7	7	6	2	2	5	6	6	3	6	5	6	5	5	3	6	5	4	2	4	1	5
R_2wFhAM1epcoYJLR	1	2		7	1	1		1	5	6	5	6	5	5	5	5	3	2	3	2	5	7	1	2	2	1	1	7	7	6	2	2	5	6	6	3	6	5	6	5	5	3	6	5	4	2	4	1	5
R_2wFhAM1epcoYJLR	1	2		7	1	1		1	5	6	5	6	5	5	5	5	3	2	3	2	5	7	1	2	2	1	1	7	7	6	2	2	5	6	6	3	6	5	6	5	5	3	6	5	4	2	4	1	5
R_2wFhAM1epcoYJLR	1	2		7	1	1		1	5	6	5	6	5	5	5	5	3	2	3	2	5	7	1	2	2	1	1	7	7	6	2	2	5	6	6	3	6	5	6	5	5	3	6	5	4	2	4	1	5
R_2wFhAM1epcoYJLR	1	2		7	1	1		1	5	6	5	6	5	5	5	5	3	2	3	2	5	7	1	2	2	1	1	7	7	6	2	2	5	6	6	3	6	5	6	5	5	3	6	5	4	2	4	1	5
R_2wFhAM1epcoYJLR	1	2		7	1	1		1	5	6	5	6	5	5	5	5	3	2	3	2	5	7	1	2	2	1	1	7	7	6	2	2	5	6	6	3	6	5	6	5	5	3	6	5	4	2	4	1	5
R_2wFhAM1epcoYJLR	1	2		7	1	1		1	5	6	5	6	5	5	5	5	3	2	3	2	5	7	1	2	2	1	1	7	7	6	2	2	5	6	6	3	6	5	6	5	5	3	6	5	4	2	4	1	5
R_2wFhAM1epcoYJLR	1	2		7	1	1		1	5	6	5	6	5	5	5	5	3	2	3	2	5	7	1	2	2	1	1	7	7	6	2	2	5	6	6	3	6	5	6	5	5	3	6	5	4	2	4	1	5
R_2wFhAM1epcoYJLR	1	2		7	1	1		1	5	6	5	6	5	5	5	5	3	2	3	2	5	7	1	2	2	1	1	7	7	6	2	2	5	6	6	3	6	5	6	5	5	3	6	5	4	2	4	1	5
R_2wFhAM1epcoYJLR	1	2		7	1	1		1	5	6	5	6	5	5	5	5	3	2	3	2	5	7	1	2	2	1	1	7	7	6	2	2	5	6	6	3	6	5	6	5	5	3	6	5	4	2	4	1	5
R_2wFhAM1epcoYJLR	1	2		7	1	1		1	5	6	5	6	5	5	5	5	3	2	3	2	5	7	1	2	2	1	1	7	7	6	2	2	5	6	6	3	6	5	6	5	5	3	6	5	4	2	4	1	5
R_2wFhAM1epcoYJLR	1	2		7	1	1		1	5	6	5	6	5	5	5	5	3	2	3	2	5	7	1	2	2	1	1	7	7	6	2	2	5	6	6	3	6	5	6	5	5	3	6	5	4	2	4	1	5
R_2wFhAM1epcoYJLR	1	2		7	1	1		1	5	6	5	6	5	5	5	5	3	2	3	2	5	7	1	2	2	1	1	7	7	6	2	2	5	6	6	3	6	5	6	5	5	3	6	5	4	2	4	1	5
R_2wFhAM1epcoYJLR	1	2		7	1	1		1	5	6	5	6	5	5	5	5	3	2	3	2	5	7	1	2	2	1	1	7	7	6	2	2	5	6	6	3	6	5	6	5	5	3	6	5	4	2	4	1	5
R_2wFhAM1epcoYJLR	1	2		7	1	1		1	5	6	5	6	5	5	5	5	3	2	3	2	5	7	1	2	2	1	1	7	7	6	2	2	5	6	6	3	6	5	6	5	5	3	6	5	4	2	4	1	5
R_2wFhAM1epcoYJLR	1	2		7	1	1		1	5	6	5	6	5	5	5	5	3	2	3	2	5	7	1	2	2	1	1	7	7	6	2	2	5	6	6	3	6	5	6	5	5	3	6	5	4	2	4	1	5
R_2wFhAM1epcoYJLR	1	2		7	1	1		1	5	6	5	6	5	5	5	5	3	2	3	2	5	7	1	2	2	1	1	7	7	6	2	2	5	6	6	3	6	5	6	5	5	3	6	5	4	2	4	1	5
R_2wFhAM1epcoYJLR	1	2		7	1	1		1	5	6	5	6	5	5	5	5	3	2	3	2	5	7	1	2	2	1	1	7	7	6	2	2	5	6	6	3	6	5	6	5	5	3	6	5	4	2	4	1	5
R_2wFhAM1epcoYJLR	1	2		7	1	1		1	5	6	5	6	5	5	5	5	3	2	3	2	5	7	1	2	2	1	1	7	7	6	2	2	5	6	6	3	6	5	6	5	5	3	6	5	4	2	4	1	5
R_2wFhAM1epcoYJLR	1	2		7	1	1		1	5	6	5	6	5	5	5	5	3	2	3	2	5	7	1	2	2	1	1	7	7	6	2	2	5	6	6	3	6	5	6	5	5	3	6	5	4	2	4	1	5
R_2wFhAM1epcoYJLR	1	2		7	1	1		1	5	6	5	6	5	5	5	5	3	2	3	2	5	7	1	2	2	1	1	7	7	6	2	2	5	6	6	3	6	5	6	5	5	3	6	5	4	2	4	1	5
R_2wFhAM1epcoYJLR	1	2		7	1	1		1	5	6	5	6	5	5	5	5	3	2	3	2	5	7	1	2	2	1	1	7	7	6	2	2	5	6	6	3	6	5	6	5	5	3	6	5	4	2	4	1	5
R_2wFhAM1epcoYJLR	1	2		7	1	1		1	5	6	5	6	5	5	5	5	3	2	3	2	5	7	1	2	2	1	1	7	7	6	2	2	5	6	6	3	6	5	6	5	5	3	6	5	4	2	4	1	5
R_2wFhAM1epcoYJLR	1	2		7	1	1		1	5	6	5	6	5	5	5	5	3	2	3	2	5	7	1	2	2	1	1	7	7	6	2	2	5	6	6	3	6	5	6	5	5	3	6	5	4	2	4	1	5
R_2wFhAM1epcoYJLR	1	2		7	1	1		1	5	6	5	6	5	5	5	5	3	2	3	2	5	7	1	2	2	1	1	7	7	6	2	2	5	6	6	3	6	5	6	5	5	3	6	5	4	2	4	1	5
R_5jri4FIp4VXumRP	1	4		2	1	1		6	7	7	6	6	6	6	4	5	2	2	2	6	4	6	7	4	6	1	5	5	6	5	5	3	2	6	6	5	7	7	7	2	5	6	6	6	4	4	2	3	5
R_5jri4FIp4VXumRP	1	4		2	1	1		6	7	7	6	6	6	6	4	5	2	2	2	6	4	6	7	4	6	1	5	5	6	5	5	3	2	6	6	5	7	7	7	2	5	6	6	6	4	4	2	3	5
R_5jri4FIp4VXumRP	1	4		2	1	1		6	7	7	6	6	6	6	4	5	2	2	2	6	4	6	7	4	6	1	5	5	6	5	5	3	2	6	6	5	7	7	7	2	5	6	6	6	4	4	2	3	5
R_5jri4FIp4VXumRP	1	4		2	1	1		6	7	7	6	6	6	6	4	5	2	2	2	6	4	6	7	4	6	1	5	5	6	5	5	3	2	6	6	5	7	7	7	2	5	6	6	6	4	4	2	3	5
R_5jri4FIp4VXumRP	1	4		2	1	1		6	7	7	6	6	6	6	4	5	2	2	2	6	4	6	7	4	6	1	5	5	6	5	5	3	2	6	6	5	7	7	7	2	5	6	6	6	4	4	2	3	5
R_5jri4FIp4VXumRP	1	4		2	1	1		6	7	7	6	6	6	6	4	5	2	2	2	6	4	6	7	4	6	1	5	5	6	5	5	3	2	6	6	5	7	7	7	2	5	6	6	6	4	4	2	3	5
R_5jri4FIp4VXumRP	1	4		2	1	1		6	7	7	6	6	6	6	4	5	2	2	2	6	4	6	7	4	6	1	5	5	6	5	5	3	2	6	6	5	7	7	7	2	5	6	6	6	4	4	2	3	5
R_5jri4FIp4VXumRP	1	4		2	1	1		6	7	7	6	6	6	6	4	5	2	2	2	6	4	6	7	4	6	1	5	5	6	5	5	3	2	6	6	5	7	7	7	2	5	6	6	6	4	4	2	3	5
R_5jri4FIp4VXumRP	1	4		2	1	1		6	7	7	6	6	6	6	4	5	2	2	2	6	4	6	7	4	6	1	5	5	6	5	5	3	2	6	6	5	7	7	7	2	5	6	6	6	4	4	2	3	5
R_5jri4FIp4VXumRP	1	4		2	1	1		6	7	7	6	6	6	6	4	5	2	2	2	6	4	6	7	4	6	1	5	5	6	5	5	3	2	6	6	5	7	7	7	2	5	6	6	6	4	4	2	3	5
R_5jri4FIp4VXumRP	1	4		2	1	1		6	7	7	6	6	6	6	4	5	2	2	2	6	4	6	7	4	6	1	5	5	6	5	5	3	2	6	6	5	7	7	7	2	5	6	6	6	4	4	2	3	5
R_2ONCcI7wZZcUnfS	1	1		2	1	1		6	3	3	2	5	5	5	2	5	4	2	6	5	2	4	2	2	5	2	2	5	4	6	2	2	2	6	5	5	6	5	6	2	4	4	5	6	2	2	2	1	2
R_2ONCcI7wZZcUnfS	1	1		2	1	1		6	3	3	2	5	5	5	2	5	4	2	6	5	2	4	2	2	5	2	2	5	4	6	2	2	2	6	5	5	6	5	6	2	4	4	5	6	2	2	2	1	2
R_2ONCcI7wZZcUnfS	1	1		2	1	1		6	3	3	2	5	5	5	2	5	4	2	6	5	2	4	2	2	5	2	2	5	4	6	2	2	2	6	5	5	6	5	6	2	4	4	5	6	2	2	2	1	2
R_2ONCcI7wZZcUnfS	1	1		2	1	1		6	3	3	2	5	5	5	2	5	4	2	6	5	2	4	2	2	5	2	2	5	4	6	2	2	2	6	5	5	6	5	6	2	4	4	5	6	2	2	2	1	2
R_2ONCcI7wZZcUnfS	1	1		2	1	1		6	3	3	2	5	5	5	2	5	4	2	6	5	2	4	2	2	5	2	2	5	4	6	2	2	2	6	5	5	6	5	6	2	4	4	5	6	2	2	2	1	2
R_2ONCcI7wZZcUnfS	1	1		2	1	1		6	3	3	2	5	5	5	2	5	4	2	6	5	2	4	2	2	5	2	2	5	4	6	2	2	2	6	5	5	6	5	6	2	4	4	5	6	2	2	2	1	2
R_2ONCcI7wZZcUnfS	1	1		2	1	1		6	3	3	2	5	5	5	2	5	4	2	6	5	2	4	2	2	5	2	2	5	4	6	2	2	2	6	5	5	6	5	6	2	4	4	5	6	2	2	2	1	2
R_2ONCcI7wZZcUnfS	1	1		2	1	1		6	3	3	2	5	5	5	2	5	4	2	6	5	2	4	2	2	5	2	2	5	4	6	2	2	2	6	5	5	6	5	6	2	4	4	5	6	2	2	2	1	2
R_2ONCcI7wZZcUnfS	1	1		2	1	1		6	3	3	2	5	5	5	2	5	4	2	6	5	2	4	2	2	5	2	2	5	4	6	2	2	2	6	5	5	6	5	6	2	4	4	5	6	2	2	2	1	2
R_2ONCcI7wZZcUnfS	1	1		2	1	1		6	3	3	2	5	5	5	2	5	4	2	6	5	2	4	2	2	5	2	2	5	4	6	2	2	2	6	5	5	6	5	6	2	4	4	5	6	2	2	2	1	2
R_2ONCcI7wZZcUnfS	1	1		2	1	1		6	3	3	2	5	5	5	2	5	4	2	6	5	2	4	2	2	5	2	2	5	4	6	2	2	2	6	5	5	6	5	6	2	4	4	5	6	2	2	2	1	2
R_2ONCcI7wZZcUnfS	1	1		2	1	1		6	3	3	2	5	5	5	2	5	4	2	6	5	2	4	2	2	5	2	2	5	4	6	2	2	2	6	5	5	6	5	6	2	4	4	5	6	2	2	2	1	2
R_2ONCcI7wZZcUnfS	1	1		2	1	1		6	3	3	2	5	5	5	2	5	4	2	6	5	2	4	2	2	5	2	2	5	4	6	2	2	2	6	5	5	6	5	6	2	4	4	5	6	2	2	2	1	2
R_2ONCcI7wZZcUnfS	1	1		2	1	1		6	3	3	2	5	5	5	2	5	4	2	6	5	2	4	2	2	5	2	2	5	4	6	2	2	2	6	5	5	6	5	6	2	4	4	5	6	2	2	2	1	2
R_2ONCcI7wZZcUnfS	1	1		2	1	1		6	3	3	2	5	5	5	2	5	4	2	6	5	2	4	2	2	5	2	2	5	4	6	2	2	2	6	5	5	6	5	6	2	4	4	5	6	2	2	2	1	2
R_2ONCcI7wZZcUnfS	1	1		2	1	1		6	3	3	2	5	5	5	2	5	4	2	6	5	2	4	2	2	5	2	2	5	4	6	2	2	2	6	5	5	6	5	6	2	4	4	5	6	2	2	2	1	2
R_2ONCcI7wZZcUnfS	1	1		2	1	1		6	3	3	2	5	5	5	2	5	4	2	6	5	2	4	2	2	5	2	2	5	4	6	2	2	2	6	5	5	6	5	6	2	4	4	5	6	2	2	2	1	2
R_2ONCcI7wZZcUnfS	1	1		2	1	1		6	3	3	2	5	5	5	2	5	4	2	6	5	2	4	2	2	5	2	2	5	4	6	2	2	2	6	5	5	6	5	6	2	4	4	5	6	2	2	2	1	2
R_2ONCcI7wZZcUnfS	1	1		2	1	1		6	3	3	2	5	5	5	2	5	4	2	6	5	2	4	2	2	5	2	2	5	4	6	2	2	2	6	5	5	6	5	6	2	4	4	5	6	2	2	2	1	2
R_2ONCcI7wZZcUnfS	1	1		2	1	1		6	3	3	2	5	5	5	2	5	4	2	6	5	2	4	2	2	5	2	2	5	4	6	2	2	2	6	5	5	6	5	6	2	4	4	5	6	2	2	2	1	2
R_2ONCcI7wZZcUnfS	1	1		2	1	1		6	3	3	2	5	5	5	2	5	4	2	6	5	2	4	2	2	5	2	2	5	4	6	2	2	2	6	5	5	6	5	6	2	4	4	5	6	2	2	2	1	2
R_2ONCcI7wZZcUnfS	1	1		2	1	1		6	3	3	2	5	5	5	2	5	4	2	6	5	2	4	2	2	5	2	2	5	4	6	2	2	2	6	5	5	6	5	6	2	4	4	5	6	2	2	2	1	2
R_2ONCcI7wZZcUnfS	1	1		2	1	1		6	3	3	2	5	5	5	2	5	4	2	6	5	2	4	2	2	5	2	2	5	4	6	2	2	2	6	5	5	6	5	6	2	4	4	5	6	2	2	2	1	2
R_2ONCcI7wZZcUnfS	1	1		2	1	1		6	3	3	2	5	5	5	2	5	4	2	6	5	2	4	2	2	5	2	2	5	4	6	2	2	2	6	5	5	6	5	6	2	4	4	5	6	2	2	2	1	2
R_2ONCcI7wZZcUnfS	1	1		2	1	1		6	3	3	2	5	5	5	2	5	4	2	6	5	2	4	2	2	5	2	2	5	4	6	2	2	2	6	5	5	6	5	6	2	4	4	5	6	2	2	2	1	2
R_2ONCcI7wZZcUnfS	1	1		2	1	1		6	3	3	2	5	5	5	2	5	4	2	6	5	2	4	2	2	5	2	2	5	4	6	2	2	2	6	5	5	6	5	6	2	4	4	5	6	2	2	2	1	2
R_2ONCcI7wZZcUnfS	1	1		2	1	1		6	3	3	2	5	5	5	2	5	4	2	6	5	2	4	2	2	5	2	2	5	4	6	2	2	2	6	5	5	6	5	6	2	4	4	5	6	2	2	2	1	2
R_2ONCcI7wZZcUnfS	1	1		2	1	1		6	3	3	2	5	5	5	2	5	4	2	6	5	2	4	2	2	5	2	2	5	4	6	2	2	2	6	5	5	6	5	6	2	4	4	5	6	2	2	2	1	2
R_2ONCcI7wZZcUnfS	1	1		2	1	1		6	3	3	2	5	5	5	2	5	4	2	6	5	2	4	2	2	5	2	2	5	4	6	2	2	2	6	5	5	6	5	6	2	4	4	5	6	2	2	2	1	2
R_2ONCcI7wZZcUnfS	1	1		2	1	1		6	3	3	2	5	5	5	2	5	4	2	6	5	2	4	2	2	5	2	2	5	4	6	2	2	2	6	5	5	6	5	6	2	4	4	5	6	2	2	2	1	2
R_2ONCcI7wZZcUnfS	1	1		2	1	1		6	3	3	2	5	5	5	2	5	4	2	6	5	2	4	2	2	5	2	2	5	4	6	2	2	2	6	5	5	6	5	6	2	4	4	5	6	2	2	2	1	2
R_2ONCcI7wZZcUnfS	1	1		2	1	1		6	3	3	2	5	5	5	2	5	4	2	6	5	2	4	2	2	5	2	2	5	4	6	2	2	2	6	5	5	6	5	6	2	4	4	5	6	2	2	2	1	2
R_2ONCcI7wZZcUnfS	1	1		2	1	1		6	3	3	2	5	5	5	2	5	4	2	6	5	2	4	2	2	5	2	2	5	4	6	2	2	2	6	5	5	6	5	6	2	4	4	5	6	2	2	2	1	2
R_2ONCcI7wZZcUnfS	1	1		2	1	1		6	3	3	2	5	5	5	2	5	4	2	6	5	2	4	2	2	5	2	2	5	4	6	2	2	2	6	5	5	6	5	6	2	4	4	5	6	2	2	2	1	2
R_2QRMj70AckPZ6uI	1	1		2	3	1		5	6	6	6	6	4	6	3	6	5	3	3	5	6	6	3	6	4	3	5	5	3	5	5	3	2	3	2	3	5	5	5	2	3	5	5	3	1	2	2	1	2
R_2QRMj70AckPZ6uI	1	1		2	3	1		5	6	6	6	6	4	6	3	6	5	3	3	5	6	6	3	6	4	3	5	5	3	5	5	3	2	3	2	3	5	5	5	2	3	5	5	3	1	2	2	1	2
R_2QRMj70AckPZ6uI	1	1		2	3	1		5	6	6	6	6	4	6	3	6	5	3	3	5	6	6	3	6	4	3	5	5	3	5	5	3	2	3	2	3	5	5	5	2	3	5	5	3	1	2	2	1	2
R_2QRMj70AckPZ6uI	1	1		2	3	1		5	6	6	6	6	4	6	3	6	5	3	3	5	6	6	3	6	4	3	5	5	3	5	5	3	2	3	2	3	5	5	5	2	3	5	5	3	1	2	2	1	2
R_2QRMj70AckPZ6uI	1	1		2	3	1		5	6	6	6	6	4	6	3	6	5	3	3	5	6	6	3	6	4	3	5	5	3	5	5	3	2	3	2	3	5	5	5	2	3	5	5	3	1	2	2	1	2
R_2QRMj70AckPZ6uI	1	1		2	3	1		5	6	6	6	6	4	6	3	6	5	3	3	5	6	6	3	6	4	3	5	5	3	5	5	3	2	3	2	3	5	5	5	2	3	5	5	3	1	2	2	1	2
R_2QRMj70AckPZ6uI	1	1		2	3	1		5	6	6	6	6	4	6	3	6	5	3	3	5	6	6	3	6	4	3	5	5	3	5	5	3	2	3	2	3	5	5	5	2	3	5	5	3	1	2	2	1	2
R_2QRMj70AckPZ6uI	1	1		2	3	1		5	6	6	6	6	4	6	3	6	5	3	3	5	6	6	3	6	4	3	5	5	3	5	5	3	2	3	2	3	5	5	5	2	3	5	5	3	1	2	2	1	2
R_2QRMj70AckPZ6uI	1	1		2	3	1		5	6	6	6	6	4	6	3	6	5	3	3	5	6	6	3	6	4	3	5	5	3	5	5	3	2	3	2	3	5	5	5	2	3	5	5	3	1	2	2	1	2
R_2QRMj70AckPZ6uI	1	1		2	3	1		5	6	6	6	6	4	6	3	6	5	3	3	5	6	6	3	6	4	3	5	5	3	5	5	3	2	3	2	3	5	5	5	2	3	5	5	3	1	2	2	1	2
R_2QRMj70AckPZ6uI	1	1		2	3	1		5	6	6	6	6	4	6	3	6	5	3	3	5	6	6	3	6	4	3	5	5	3	5	5	3	2	3	2	3	5	5	5	2	3	5	5	3	1	2	2	1	2
R_2QRMj70AckPZ6uI	1	1		2	3	1		5	6	6	6	6	4	6	3	6	5	3	3	5	6	6	3	6	4	3	5	5	3	5	5	3	2	3	2	3	5	5	5	2	3	5	5	3	1	2	2	1	2
R_2QRMj70AckPZ6uI	1	1		2	3	1		5	6	6	6	6	4	6	3	6	5	3	3	5	6	6	3	6	4	3	5	5	3	5	5	3	2	3	2	3	5	5	5	2	3	5	5	3	1	2	2	1	2
R_2QRMj70AckPZ6uI	1	1		2	3	1		5	6	6	6	6	4	6	3	6	5	3	3	5	6	6	3	6	4	3	5	5	3	5	5	3	2	3	2	3	5	5	5	2	3	5	5	3	1	2	2	1	2
R_2QRMj70AckPZ6uI	1	1		2	3	1		5	6	6	6	6	4	6	3	6	5	3	3	5	6	6	3	6	4	3	5	5	3	5	5	3	2	3	2	3	5	5	5	2	3	5	5	3	1	2	2	1	2
R_2QRMj70AckPZ6uI	1	1		2	3	1		5	6	6	6	6	4	6	3	6	5	3	3	5	6	6	3	6	4	3	5	5	3	5	5	3	2	3	2	3	5	5	5	2	3	5	5	3	1	2	2	1	2
R_2QRMj70AckPZ6uI	1	1		2	3	1		5	6	6	6	6	4	6	3	6	5	3	3	5	6	6	3	6	4	3	5	5	3	5	5	3	2	3	2	3	5	5	5	2	3	5	5	3	1	2	2	1	2
R_2QRMj70AckPZ6uI	1	1		2	3	1		5	6	6	6	6	4	6	3	6	5	3	3	5	6	6	3	6	4	3	5	5	3	5	5	3	2	3	2	3	5	5	5	2	3	5	5	3	1	2	2	1	2
R_2QRMj70AckPZ6uI	1	1		2	3	1		5	6	6	6	6	4	6	3	6	5	3	3	5	6	6	3	6	4	3	5	5	3	5	5	3	2	3	2	3	5	5	5	2	3	5	5	3	1	2	2	1	2
R_2QRMj70AckPZ6uI	1	1		2	3	1		5	6	6	6	6	4	6	3	6	5	3	3	5	6	6	3	6	4	3	5	5	3	5	5	3	2	3	2	3	5	5	5	2	3	5	5	3	1	2	2	1	2
R_2QRMj70AckPZ6uI	1	1		2	3	1		5	6	6	6	6	4	6	3	6	5	3	3	5	6	6	3	6	4	3	5	5	3	5	5	3	2	3	2	3	5	5	5	2	3	5	5	3	1	2	2	1	2
R_2QRMj70AckPZ6uI	1	1		2	3	1		5	6	6	6	6	4	6	3	6	5	3	3	5	6	6	3	6	4	3	5	5	3	5	5	3	2	3	2	3	5	5	5	2	3	5	5	3	1	2	2	1	2
R_2QRMj70AckPZ6uI	1	1		2	3	1		5	6	6	6	6	4	6	3	6	5	3	3	5	6	6	3	6	4	3	5	5	3	5	5	3	2	3	2	3	5	5	5	2	3	5	5	3	1	2	2	1	2
R_2QRMj70AckPZ6uI	1	1		2	3	1		5	6	6	6	6	4	6	3	6	5	3	3	5	6	6	3	6	4	3	5	5	3	5	5	3	2	3	2	3	5	5	5	2	3	5	5	3	1	2	2	1	2
R_2QRMj70AckPZ6uI	1	1		2	3	1		5	6	6	6	6	4	6	3	6	5	3	3	5	6	6	3	6	4	3	5	5	3	5	5	3	2	3	2	3	5	5	5	2	3	5	5	3	1	2	2	1	2
R_2QRMj70AckPZ6uI	1	1		2	3	1		5	6	6	6	6	4	6	3	6	5	3	3	5	6	6	3	6	4	3	5	5	3	5	5	3	2	3	2	3	5	5	5	2	3	5	5	3	1	2	2	1	2
R_2alTBS7n2uPCGlw	1	2		2	1	1		2	5	4	3	5	5	4	2	3	7	3	6	2	2	2	1	1	1	2	2	6	2	6	3	2	2	6	6	6	6	4	5	1	5	4	6	6	3	2	4	2	2
R_2alTBS7n2uPCGlw	1	2		2	1	1		2	5	4	3	5	5	4	2	3	7	3	6	2	2	2	1	1	1	2	2	6	2	6	3	2	2	6	6	6	6	4	5	1	5	4	6	6	3	2	4	2	2
R_2alTBS7n2uPCGlw	1	2		2	1	1		2	5	4	3	5	5	4	2	3	7	3	6	2	2	2	1	1	1	2	2	6	2	6	3	2	2	6	6	6	6	4	5	1	5	4	6	6	3	2	4	2	2
R_2alTBS7n2uPCGlw	1	2		2	1	1		2	5	4	3	5	5	4	2	3	7	3	6	2	2	2	1	1	1	2	2	6	2	6	3	2	2	6	6	6	6	4	5	1	5	4	6	6	3	2	4	2	2
R_2alTBS7n2uPCGlw	1	2		2	1	1		2	5	4	3	5	5	4	2	3	7	3	6	2	2	2	1	1	1	2	2	6	2	6	3	2	2	6	6	6	6	4	5	1	5	4	6	6	3	2	4	2	2
R_2alTBS7n2uPCGlw	1	2		2	1	1		2	5	4	3	5	5	4	2	3	7	3	6	2	2	2	1	1	1	2	2	6	2	6	3	2	2	6	6	6	6	4	5	1	5	4	6	6	3	2	4	2	2
R_2alTBS7n2uPCGlw	1	2		2	1	1		2	5	4	3	5	5	4	2	3	7	3	6	2	2	2	1	1	1	2	2	6	2	6	3	2	2	6	6	6	6	4	5	1	5	4	6	6	3	2	4	2	2
R_2alTBS7n2uPCGlw	1	2		2	1	1		2	5	4	3	5	5	4	2	3	7	3	6	2	2	2	1	1	1	2	2	6	2	6	3	2	2	6	6	6	6	4	5	1	5	4	6	6	3	2	4	2	2
R_2alTBS7n2uPCGlw	1	2		2	1	1		2	5	4	3	5	5	4	2	3	7	3	6	2	2	2	1	1	1	2	2	6	2	6	3	2	2	6	6	6	6	4	5	1	5	4	6	6	3	2	4	2	2
R_2alTBS7n2uPCGlw	1	2		2	1	1		2	5	4	3	5	5	4	2	3	7	3	6	2	2	2	1	1	1	2	2	6	2	6	3	2	2	6	6	6	6	4	5	1	5	4	6	6	3	2	4	2	2
R_2alTBS7n2uPCGlw	1	2		2	1	1		2	5	4	3	5	5	4	2	3	7	3	6	2	2	2	1	1	1	2	2	6	2	6	3	2	2	6	6	6	6	4	5	1	5	4	6	6	3	2	4	2	2
R_2alTBS7n2uPCGlw	1	2		2	1	1		2	5	4	3	5	5	4	2	3	7	3	6	2	2	2	1	1	1	2	2	6	2	6	3	2	2	6	6	6	6	4	5	1	5	4	6	6	3	2	4	2	2
R_2alTBS7n2uPCGlw	1	2		2	1	1		2	5	4	3	5	5	4	2	3	7	3	6	2	2	2	1	1	1	2	2	6	2	6	3	2	2	6	6	6	6	4	5	1	5	4	6	6	3	2	4	2	2
R_2alTBS7n2uPCGlw	1	2		2	1	1		2	5	4	3	5	5	4	2	3	7	3	6	2	2	2	1	1	1	2	2	6	2	6	3	2	2	6	6	6	6	4	5	1	5	4	6	6	3	2	4	2	2
R_2alTBS7n2uPCGlw	1	2		2	1	1		2	5	4	3	5	5	4	2	3	7	3	6	2	2	2	1	1	1	2	2	6	2	6	3	2	2	6	6	6	6	4	5	1	5	4	6	6	3	2	4	2	2
R_2alTBS7n2uPCGlw	1	2		2	1	1		2	5	4	3	5	5	4	2	3	7	3	6	2	2	2	1	1	1	2	2	6	2	6	3	2	2	6	6	6	6	4	5	1	5	4	6	6	3	2	4	2	2
R_2alTBS7n2uPCGlw	1	2		2	1	1		2	5	4	3	5	5	4	2	3	7	3	6	2	2	2	1	1	1	2	2	6	2	6	3	2	2	6	6	6	6	4	5	1	5	4	6	6	3	2	4	2	2
R_2alTBS7n2uPCGlw	1	2		2	1	1		2	5	4	3	5	5	4	2	3	7	3	6	2	2	2	1	1	1	2	2	6	2	6	3	2	2	6	6	6	6	4	5	1	5	4	6	6	3	2	4	2	2
R_2alTBS7n2uPCGlw	1	2		2	1	1		2	5	4	3	5	5	4	2	3	7	3	6	2	2	2	1	1	1	2	2	6	2	6	3	2	2	6	6	6	6	4	5	1	5	4	6	6	3	2	4	2	2
R_2alTBS7n2uPCGlw	1	2		2	1	1		2	5	4	3	5	5	4	2	3	7	3	6	2	2	2	1	1	1	2	2	6	2	6	3	2	2	6	6	6	6	4	5	1	5	4	6	6	3	2	4	2	2
R_2alTBS7n2uPCGlw	1	2		2	1	1		2	5	4	3	5	5	4	2	3	7	3	6	2	2	2	1	1	1	2	2	6	2	6	3	2	2	6	6	6	6	4	5	1	5	4	6	6	3	2	4	2	2
R_2alTBS7n2uPCGlw	1	2		2	1	1		2	5	4	3	5	5	4	2	3	7	3	6	2	2	2	1	1	1	2	2	6	2	6	3	2	2	6	6	6	6	4	5	1	5	4	6	6	3	2	4	2	2
R_2alTBS7n2uPCGlw	1	2		2	1	1		2	5	4	3	5	5	4	2	3	7	3	6	2	2	2	1	1	1	2	2	6	2	6	3	2	2	6	6	6	6	4	5	1	5	4	6	6	3	2	4	2	2
R_3HMNomZ82Htxj9U	1	1		2	1	1		6	2	3	2	2	4	2	2	5	6	2	5	2	2	2	3	5	6	1	3	5	4	4	2	2	2	5	5	6	6	6	5	3	6	5	4	5	4	2	4	2	4
R_3HMNomZ82Htxj9U	1	1		2	1	1		6	2	3	2	2	4	2	2	5	6	2	5	2	2	2	3	5	6	1	3	5	4	4	2	2	2	5	5	6	6	6	5	3	6	5	4	5	4	2	4	2	4
R_3HMNomZ82Htxj9U	1	1		2	1	1		6	2	3	2	2	4	2	2	5	6	2	5	2	2	2	3	5	6	1	3	5	4	4	2	2	2	5	5	6	6	6	5	3	6	5	4	5	4	2	4	2	4
R_3HMNomZ82Htxj9U	1	1		2	1	1		6	2	3	2	2	4	2	2	5	6	2	5	2	2	2	3	5	6	1	3	5	4	4	2	2	2	5	5	6	6	6	5	3	6	5	4	5	4	2	4	2	4
R_3HMNomZ82Htxj9U	1	1		2	1	1		6	2	3	2	2	4	2	2	5	6	2	5	2	2	2	3	5	6	1	3	5	4	4	2	2	2	5	5	6	6	6	5	3	6	5	4	5	4	2	4	2	4
R_3HMNomZ82Htxj9U	1	1		2	1	1		6	2	3	2	2	4	2	2	5	6	2	5	2	2	2	3	5	6	1	3	5	4	4	2	2	2	5	5	6	6	6	5	3	6	5	4	5	4	2	4	2	4
R_3HMNomZ82Htxj9U	1	1		2	1	1		6	2	3	2	2	4	2	2	5	6	2	5	2	2	2	3	5	6	1	3	5	4	4	2	2	2	5	5	6	6	6	5	3	6	5	4	5	4	2	4	2	4
R_3HMNomZ82Htxj9U	1	1		2	1	1		6	2	3	2	2	4	2	2	5	6	2	5	2	2	2	3	5	6	1	3	5	4	4	2	2	2	5	5	6	6	6	5	3	6	5	4	5	4	2	4	2	4
R_3HMNomZ82Htxj9U	1	1		2	1	1		6	2	3	2	2	4	2	2	5	6	2	5	2	2	2	3	5	6	1	3	5	4	4	2	2	2	5	5	6	6	6	5	3	6	5	4	5	4	2	4	2	4
R_3HMNomZ82Htxj9U	1	1		2	1	1		6	2	3	2	2	4	2	2	5	6	2	5	2	2	2	3	5	6	1	3	5	4	4	2	2	2	5	5	6	6	6	5	3	6	5	4	5	4	2	4	2	4
R_3HMNomZ82Htxj9U	1	1		2	1	1		6	2	3	2	2	4	2	2	5	6	2	5	2	2	2	3	5	6	1	3	5	4	4	2	2	2	5	5	6	6	6	5	3	6	5	4	5	4	2	4	2	4
R_3HMNomZ82Htxj9U	1	1		2	1	1		6	2	3	2	2	4	2	2	5	6	2	5	2	2	2	3	5	6	1	3	5	4	4	2	2	2	5	5	6	6	6	5	3	6	5	4	5	4	2	4	2	4
R_3HMNomZ82Htxj9U	1	1		2	1	1		6	2	3	2	2	4	2	2	5	6	2	5	2	2	2	3	5	6	1	3	5	4	4	2	2	2	5	5	6	6	6	5	3	6	5	4	5	4	2	4	2	4
R_3HMNomZ82Htxj9U	1	1		2	1	1		6	2	3	2	2	4	2	2	5	6	2	5	2	2	2	3	5	6	1	3	5	4	4	2	2	2	5	5	6	6	6	5	3	6	5	4	5	4	2	4	2	4
R_3HMNomZ82Htxj9U	1	1		2	1	1		6	2	3	2	2	4	2	2	5	6	2	5	2	2	2	3	5	6	1	3	5	4	4	2	2	2	5	5	6	6	6	5	3	6	5	4	5	4	2	4	2	4
R_3HMNomZ82Htxj9U	1	1		2	1	1		6	2	3	2	2	4	2	2	5	6	2	5	2	2	2	3	5	6	1	3	5	4	4	2	2	2	5	5	6	6	6	5	3	6	5	4	5	4	2	4	2	4
R_3HMNomZ82Htxj9U	1	1		2	1	1		6	2	3	2	2	4	2	2	5	6	2	5	2	2	2	3	5	6	1	3	5	4	4	2	2	2	5	5	6	6	6	5	3	6	5	4	5	4	2	4	2	4
R_3HMNomZ82Htxj9U	1	1		2	1	1		6	2	3	2	2	4	2	2	5	6	2	5	2	2	2	3	5	6	1	3	5	4	4	2	2	2	5	5	6	6	6	5	3	6	5	4	5	4	2	4	2	4
R_3HMNomZ82Htxj9U	1	1		2	1	1		6	2	3	2	2	4	2	2	5	6	2	5	2	2	2	3	5	6	1	3	5	4	4	2	2	2	5	5	6	6	6	5	3	6	5	4	5	4	2	4	2	4
R_3HMNomZ82Htxj9U	1	1		2	1	1		6	2	3	2	2	4	2	2	5	6	2	5	2	2	2	3	5	6	1	3	5	4	4	2	2	2	5	5	6	6	6	5	3	6	5	4	5	4	2	4	2	4
R_3HMNomZ82Htxj9U	1	1		2	1	1		6	2	3	2	2	4	2	2	5	6	2	5	2	2	2	3	5	6	1	3	5	4	4	2	2	2	5	5	6	6	6	5	3	6	5	4	5	4	2	4	2	4
R_3HMNomZ82Htxj9U	1	1		2	1	1		6	2	3	2	2	4	2	2	5	6	2	5	2	2	2	3	5	6	1	3	5	4	4	2	2	2	5	5	6	6	6	5	3	6	5	4	5	4	2	4	2	4
R_3HMNomZ82Htxj9U	1	1		2	1	1		6	2	3	2	2	4	2	2	5	6	2	5	2	2	2	3	5	6	1	3	5	4	4	2	2	2	5	5	6	6	6	5	3	6	5	4	5	4	2	4	2	4
R_3HMNomZ82Htxj9U	1	1		2	1	1		6	2	3	2	2	4	2	2	5	6	2	5	2	2	2	3	5	6	1	3	5	4	4	2	2	2	5	5	6	6	6	5	3	6	5	4	5	4	2	4	2	4
R_3HMNomZ82Htxj9U	1	1		2	1	1		6	2	3	2	2	4	2	2	5	6	2	5	2	2	2	3	5	6	1	3	5	4	4	2	2	2	5	5	6	6	6	5	3	6	5	4	5	4	2	4	2	4
R_3HMNomZ82Htxj9U	1	1		2	1	1		6	2	3	2	2	4	2	2	5	6	2	5	2	2	2	3	5	6	1	3	5	4	4	2	2	2	5	5	6	6	6	5	3	6	5	4	5	4	2	4	2	4
R_3HMNomZ82Htxj9U	1	1		2	1	1		6	2	3	2	2	4	2	2	5	6	2	5	2	2	2	3	5	6	1	3	5	4	4	2	2	2	5	5	6	6	6	5	3	6	5	4	5	4	2	4	2	4
R_3HMNomZ82Htxj9U	1	1		2	1	1		6	2	3	2	2	4	2	2	5	6	2	5	2	2	2	3	5	6	1	3	5	4	4	2	2	2	5	5	6	6	6	5	3	6	5	4	5	4	2	4	2	4
R_3HMNomZ82Htxj9U	1	1		2	1	1		6	2	3	2	2	4	2	2	5	6	2	5	2	2	2	3	5	6	1	3	5	4	4	2	2	2	5	5	6	6	6	5	3	6	5	4	5	4	2	4	2	4
R_2Yb2Uo5h87Udq1j	1	2		4	3	2		6	6	6	6	6	7	3	1	7	3	1	3	6	6	1	1	6	6	5	1	7	6	7	1	1	1	5	6	6	6	7	6	1	7	3	7	1	1	1	4	2	1
R_2Yb2Uo5h87Udq1j	1	2		4	3	2		6	6	6	6	6	7	3	1	7	3	1	3	6	6	1	1	6	6	5	1	7	6	7	1	1	1	5	6	6	6	7	6	1	7	3	7	1	1	1	4	2	1
R_2Yb2Uo5h87Udq1j	1	2		4	3	2		6	6	6	6	6	7	3	1	7	3	1	3	6	6	1	1	6	6	5	1	7	6	7	1	1	1	5	6	6	6	7	6	1	7	3	7	1	1	1	4	2	1
R_2Yb2Uo5h87Udq1j	1	2		4	3	2		6	6	6	6	6	7	3	1	7	3	1	3	6	6	1	1	6	6	5	1	7	6	7	1	1	1	5	6	6	6	7	6	1	7	3	7	1	1	1	4	2	1
R_1oomsdnZvrQ5YOL	1	1		5	3	2		2	5	3	6	4	5	6	4	5	6	6	3	3	7	1	6	6	6	1	5	5	6	5	5	5	5	5	4	5	5	3	5	5	5	5	6	4	3	2	4	2	2
R_1oomsdnZvrQ5YOL	1	1		5	3	2		2	5	3	6	4	5	6	4	5	6	6	3	3	7	1	6	6	6	1	5	5	6	5	5	5	5	5	4	5	5	3	5	5	5	5	6	4	3	2	4	2	2
R_1oomsdnZvrQ5YOL	1	1		5	3	2		2	5	3	6	4	5	6	4	5	6	6	3	3	7	1	6	6	6	1	5	5	6	5	5	5	5	5	4	5	5	3	5	5	5	5	6	4	3	2	4	2	2
R_1oomsdnZvrQ5YOL	1	1		5	3	2		2	5	3	6	4	5	6	4	5	6	6	3	3	7	1	6	6	6	1	5	5	6	5	5	5	5	5	4	5	5	3	5	5	5	5	6	4	3	2	4	2	2
R_1oomsdnZvrQ5YOL	1	1		5	3	2		2	5	3	6	4	5	6	4	5	6	6	3	3	7	1	6	6	6	1	5	5	6	5	5	5	5	5	4	5	5	3	5	5	5	5	6	4	3	2	4	2	2
R_1oomsdnZvrQ5YOL	1	1		5	3	2		2	5	3	6	4	5	6	4	5	6	6	3	3	7	1	6	6	6	1	5	5	6	5	5	5	5	5	4	5	5	3	5	5	5	5	6	4	3	2	4	2	2
R_1oomsdnZvrQ5YOL	1	1		5	3	2		2	5	3	6	4	5	6	4	5	6	6	3	3	7	1	6	6	6	1	5	5	6	5	5	5	5	5	4	5	5	3	5	5	5	5	6	4	3	2	4	2	2
R_1oomsdnZvrQ5YOL	1	1		5	3	2		2	5	3	6	4	5	6	4	5	6	6	3	3	7	1	6	6	6	1	5	5	6	5	5	5	5	5	4	5	5	3	5	5	5	5	6	4	3	2	4	2	2
R_1oomsdnZvrQ5YOL	1	1		5	3	2		2	5	3	6	4	5	6	4	5	6	6	3	3	7	1	6	6	6	1	5	5	6	5	5	5	5	5	4	5	5	3	5	5	5	5	6	4	3	2	4	2	2
R_1oomsdnZvrQ5YOL	1	1		5	3	2		2	5	3	6	4	5	6	4	5	6	6	3	3	7	1	6	6	6	1	5	5	6	5	5	5	5	5	4	5	5	3	5	5	5	5	6	4	3	2	4	2	2
R_1oomsdnZvrQ5YOL	1	1		5	3	2		2	5	3	6	4	5	6	4	5	6	6	3	3	7	1	6	6	6	1	5	5	6	5	5	5	5	5	4	5	5	3	5	5	5	5	6	4	3	2	4	2	2
R_1oomsdnZvrQ5YOL	1	1		5	3	2		2	5	3	6	4	5	6	4	5	6	6	3	3	7	1	6	6	6	1	5	5	6	5	5	5	5	5	4	5	5	3	5	5	5	5	6	4	3	2	4	2	2
R_1oomsdnZvrQ5YOL	1	1		5	3	2		2	5	3	6	4	5	6	4	5	6	6	3	3	7	1	6	6	6	1	5	5	6	5	5	5	5	5	4	5	5	3	5	5	5	5	6	4	3	2	4	2	2
R_1oomsdnZvrQ5YOL	1	1		5	3	2		2	5	3	6	4	5	6	4	5	6	6	3	3	7	1	6	6	6	1	5	5	6	5	5	5	5	5	4	5	5	3	5	5	5	5	6	4	3	2	4	2	2
R_1oomsdnZvrQ5YOL	1	1		5	3	2		2	5	3	6	4	5	6	4	5	6	6	3	3	7	1	6	6	6	1	5	5	6	5	5	5	5	5	4	5	5	3	5	5	5	5	6	4	3	2	4	2	2
R_1oomsdnZvrQ5YOL	1	1		5	3	2		2	5	3	6	4	5	6	4	5	6	6	3	3	7	1	6	6	6	1	5	5	6	5	5	5	5	5	4	5	5	3	5	5	5	5	6	4	3	2	4	2	2
R_1oomsdnZvrQ5YOL	1	1		5	3	2		2	5	3	6	4	5	6	4	5	6	6	3	3	7	1	6	6	6	1	5	5	6	5	5	5	5	5	4	5	5	3	5	5	5	5	6	4	3	2	4	2	2
R_1oomsdnZvrQ5YOL	1	1		5	3	2		2	5	3	6	4	5	6	4	5	6	6	3	3	7	1	6	6	6	1	5	5	6	5	5	5	5	5	4	5	5	3	5	5	5	5	6	4	3	2	4	2	2
R_1oomsdnZvrQ5YOL	1	1		5	3	2		2	5	3	6	4	5	6	4	5	6	6	3	3	7	1	6	6	6	1	5	5	6	5	5	5	5	5	4	5	5	3	5	5	5	5	6	4	3	2	4	2	2
R_1oomsdnZvrQ5YOL	1	1		5	3	2		2	5	3	6	4	5	6	4	5	6	6	3	3	7	1	6	6	6	1	5	5	6	5	5	5	5	5	4	5	5	3	5	5	5	5	6	4	3	2	4	2	2
R_1oomsdnZvrQ5YOL	1	1		5	3	2		2	5	3	6	4	5	6	4	5	6	6	3	3	7	1	6	6	6	1	5	5	6	5	5	5	5	5	4	5	5	3	5	5	5	5	6	4	3	2	4	2	2
R_1oomsdnZvrQ5YOL	1	1		5	3	2		2	5	3	6	4	5	6	4	5	6	6	3	3	7	1	6	6	6	1	5	5	6	5	5	5	5	5	4	5	5	3	5	5	5	5	6	4	3	2	4	2	2
R_1oomsdnZvrQ5YOL	1	1		5	3	2		2	5	3	6	4	5	6	4	5	6	6	3	3	7	1	6	6	6	1	5	5	6	5	5	5	5	5	4	5	5	3	5	5	5	5	6	4	3	2	4	2	2
R_1oomsdnZvrQ5YOL	1	1		5	3	2		2	5	3	6	4	5	6	4	5	6	6	3	3	7	1	6	6	6	1	5	5	6	5	5	5	5	5	4	5	5	3	5	5	5	5	6	4	3	2	4	2	2
R_1oomsdnZvrQ5YOL	1	1		5	3	2		2	5	3	6	4	5	6	4	5	6	6	3	3	7	1	6	6	6	1	5	5	6	5	5	5	5	5	4	5	5	3	5	5	5	5	6	4	3	2	4	2	2
R_1oomsdnZvrQ5YOL	1	1		5	3	2		2	5	3	6	4	5	6	4	5	6	6	3	3	7	1	6	6	6	1	5	5	6	5	5	5	5	5	4	5	5	3	5	5	5	5	6	4	3	2	4	2	2
R_1oomsdnZvrQ5YOL	1	1		5	3	2		2	5	3	6	4	5	6	4	5	6	6	3	3	7	1	6	6	6	1	5	5	6	5	5	5	5	5	4	5	5	3	5	5	5	5	6	4	3	2	4	2	2
R_Teh8y8L2I7XwoCt	1	1		2	3	1		1	5	6	5	5	4	5	3	4	5	2	5	4	2	2	5	2	6	2	2	6	4	5	3	2	2	6	6	6	6	6	7	2	6	6	7	7	4	3	1	1	2
R_Teh8y8L2I7XwoCt	1	1		2	3	1		1	5	6	5	5	4	5	3	4	5	2	5	4	2	2	5	2	6	2	2	6	4	5	3	2	2	6	6	6	6	6	7	2	6	6	7	7	4	3	1	1	2
R_Teh8y8L2I7XwoCt	1	1		2	3	1		1	5	6	5	5	4	5	3	4	5	2	5	4	2	2	5	2	6	2	2	6	4	5	3	2	2	6	6	6	6	6	7	2	6	6	7	7	4	3	1	1	2
R_Teh8y8L2I7XwoCt	1	1		2	3	1		1	5	6	5	5	4	5	3	4	5	2	5	4	2	2	5	2	6	2	2	6	4	5	3	2	2	6	6	6	6	6	7	2	6	6	7	7	4	3	1	1	2
R_Teh8y8L2I7XwoCt	1	1		2	3	1		1	5	6	5	5	4	5	3	4	5	2	5	4	2	2	5	2	6	2	2	6	4	5	3	2	2	6	6	6	6	6	7	2	6	6	7	7	4	3	1	1	2
R_Teh8y8L2I7XwoCt	1	1		2	3	1		1	5	6	5	5	4	5	3	4	5	2	5	4	2	2	5	2	6	2	2	6	4	5	3	2	2	6	6	6	6	6	7	2	6	6	7	7	4	3	1	1	2
R_Teh8y8L2I7XwoCt	1	1		2	3	1		1	5	6	5	5	4	5	3	4	5	2	5	4	2	2	5	2	6	2	2	6	4	5	3	2	2	6	6	6	6	6	7	2	6	6	7	7	4	3	1	1	2
R_2th6tM29j2lv469	1	4		2	1	1		6	5	5	3	3	4	6	2	5	6	2	3	5	2	5	5	5	3	2	5	3	6	6	5	3	3	5	3	5	5	4	6	5	4	2	5	5	4	4	2	2	4
R_2th6tM29j2lv469	1	4		2	1	1		6	5	5	3	3	4	6	2	5	6	2	3	5	2	5	5	5	3	2	5	3	6	6	5	3	3	5	3	5	5	4	6	5	4	2	5	5	4	4	2	2	4
R_2th6tM29j2lv469	1	4		2	1	1		6	5	5	3	3	4	6	2	5	6	2	3	5	2	5	5	5	3	2	5	3	6	6	5	3	3	5	3	5	5	4	6	5	4	2	5	5	4	4	2	2	4
R_2th6tM29j2lv469	1	4		2	1	1		6	5	5	3	3	4	6	2	5	6	2	3	5	2	5	5	5	3	2	5	3	6	6	5	3	3	5	3	5	5	4	6	5	4	2	5	5	4	4	2	2	4
R_2th6tM29j2lv469	1	4		2	1	1		6	5	5	3	3	4	6	2	5	6	2	3	5	2	5	5	5	3	2	5	3	6	6	5	3	3	5	3	5	5	4	6	5	4	2	5	5	4	4	2	2	4
R_2th6tM29j2lv469	1	4		2	1	1		6	5	5	3	3	4	6	2	5	6	2	3	5	2	5	5	5	3	2	5	3	6	6	5	3	3	5	3	5	5	4	6	5	4	2	5	5	4	4	2	2	4
R_2th6tM29j2lv469	1	4		2	1	1		6	5	5	3	3	4	6	2	5	6	2	3	5	2	5	5	5	3	2	5	3	6	6	5	3	3	5	3	5	5	4	6	5	4	2	5	5	4	4	2	2	4
R_2th6tM29j2lv469	1	4		2	1	1		6	5	5	3	3	4	6	2	5	6	2	3	5	2	5	5	5	3	2	5	3	6	6	5	3	3	5	3	5	5	4	6	5	4	2	5	5	4	4	2	2	4
R_2th6tM29j2lv469	1	4		2	1	1		6	5	5	3	3	4	6	2	5	6	2	3	5	2	5	5	5	3	2	5	3	6	6	5	3	3	5	3	5	5	4	6	5	4	2	5	5	4	4	2	2	4
R_2th6tM29j2lv469	1	4		2	1	1		6	5	5	3	3	4	6	2	5	6	2	3	5	2	5	5	5	3	2	5	3	6	6	5	3	3	5	3	5	5	4	6	5	4	2	5	5	4	4	2	2	4
R_2th6tM29j2lv469	1	4		2	1	1		6	5	5	3	3	4	6	2	5	6	2	3	5	2	5	5	5	3	2	5	3	6	6	5	3	3	5	3	5	5	4	6	5	4	2	5	5	4	4	2	2	4
R_2th6tM29j2lv469	1	4		2	1	1		6	5	5	3	3	4	6	2	5	6	2	3	5	2	5	5	5	3	2	5	3	6	6	5	3	3	5	3	5	5	4	6	5	4	2	5	5	4	4	2	2	4
R_2th6tM29j2lv469	1	4		2	1	1		6	5	5	3	3	4	6	2	5	6	2	3	5	2	5	5	5	3	2	5	3	6	6	5	3	3	5	3	5	5	4	6	5	4	2	5	5	4	4	2	2	4
R_2th6tM29j2lv469	1	4		2	1	1		6	5	5	3	3	4	6	2	5	6	2	3	5	2	5	5	5	3	2	5	3	6	6	5	3	3	5	3	5	5	4	6	5	4	2	5	5	4	4	2	2	4
R_2th6tM29j2lv469	1	4		2	1	1		6	5	5	3	3	4	6	2	5	6	2	3	5	2	5	5	5	3	2	5	3	6	6	5	3	3	5	3	5	5	4	6	5	4	2	5	5	4	4	2	2	4
R_2th6tM29j2lv469	1	4		2	1	1		6	5	5	3	3	4	6	2	5	6	2	3	5	2	5	5	5	3	2	5	3	6	6	5	3	3	5	3	5	5	4	6	5	4	2	5	5	4	4	2	2	4
R_2th6tM29j2lv469	1	4		2	1	1		6	5	5	3	3	4	6	2	5	6	2	3	5	2	5	5	5	3	2	5	3	6	6	5	3	3	5	3	5	5	4	6	5	4	2	5	5	4	4	2	2	4
R_2th6tM29j2lv469	1	4		2	1	1		6	5	5	3	3	4	6	2	5	6	2	3	5	2	5	5	5	3	2	5	3	6	6	5	3	3	5	3	5	5	4	6	5	4	2	5	5	4	4	2	2	4
R_2th6tM29j2lv469	1	4		2	1	1		6	5	5	3	3	4	6	2	5	6	2	3	5	2	5	5	5	3	2	5	3	6	6	5	3	3	5	3	5	5	4	6	5	4	2	5	5	4	4	2	2	4
R_2th6tM29j2lv469	1	4		2	1	1		6	5	5	3	3	4	6	2	5	6	2	3	5	2	5	5	5	3	2	5	3	6	6	5	3	3	5	3	5	5	4	6	5	4	2	5	5	4	4	2	2	4
R_2th6tM29j2lv469	1	4		2	1	1		6	5	5	3	3	4	6	2	5	6	2	3	5	2	5	5	5	3	2	5	3	6	6	5	3	3	5	3	5	5	4	6	5	4	2	5	5	4	4	2	2	4
R_2th6tM29j2lv469	1	4		2	1	1		6	5	5	3	3	4	6	2	5	6	2	3	5	2	5	5	5	3	2	5	3	6	6	5	3	3	5	3	5	5	4	6	5	4	2	5	5	4	4	2	2	4
R_2th6tM29j2lv469	1	4		2	1	1		6	5	5	3	3	4	6	2	5	6	2	3	5	2	5	5	5	3	2	5	3	6	6	5	3	3	5	3	5	5	4	6	5	4	2	5	5	4	4	2	2	4
R_2th6tM29j2lv469	1	4		2	1	1		6	5	5	3	3	4	6	2	5	6	2	3	5	2	5	5	5	3	2	5	3	6	6	5	3	3	5	3	5	5	4	6	5	4	2	5	5	4	4	2	2	4
R_2th6tM29j2lv469	1	4		2	1	1		6	5	5	3	3	4	6	2	5	6	2	3	5	2	5	5	5	3	2	5	3	6	6	5	3	3	5	3	5	5	4	6	5	4	2	5	5	4	4	2	2	4
R_2th6tM29j2lv469	1	4		2	1	1		6	5	5	3	3	4	6	2	5	6	2	3	5	2	5	5	5	3	2	5	3	6	6	5	3	3	5	3	5	5	4	6	5	4	2	5	5	4	4	2	2	4
R_2th6tM29j2lv469	1	4		2	1	1		6	5	5	3	3	4	6	2	5	6	2	3	5	2	5	5	5	3	2	5	3	6	6	5	3	3	5	3	5	5	4	6	5	4	2	5	5	4	4	2	2	4
R_2th6tM29j2lv469	1	4		2	1	1		6	5	5	3	3	4	6	2	5	6	2	3	5	2	5	5	5	3	2	5	3	6	6	5	3	3	5	3	5	5	4	6	5	4	2	5	5	4	4	2	2	4
R_2th6tM29j2lv469	1	4		2	1	1		6	5	5	3	3	4	6	2	5	6	2	3	5	2	5	5	5	3	2	5	3	6	6	5	3	3	5	3	5	5	4	6	5	4	2	5	5	4	4	2	2	4
R_2th6tM29j2lv469	1	4		2	1	1		6	5	5	3	3	4	6	2	5	6	2	3	5	2	5	5	5	3	2	5	3	6	6	5	3	3	5	3	5	5	4	6	5	4	2	5	5	4	4	2	2	4
R_2th6tM29j2lv469	1	4		2	1	1		6	5	5	3	3	4	6	2	5	6	2	3	5	2	5	5	5	3	2	5	3	6	6	5	3	3	5	3	5	5	4	6	5	4	2	5	5	4	4	2	2	4
R_A5MLkktl7rA49qh	1	1		2	1	1		4	1	1	1	4	2	5	1	2	6	1	6	2	5	5	3	2	5	1	5	6	5	7	3	1	2	6	5	6	5	7	7	1	6	5	7	7	1	1	1	1	1
R_A5MLkktl7rA49qh	1	1		2	1	1		4	1	1	1	4	2	5	1	2	6	1	6	2	5	5	3	2	5	1	5	6	5	7	3	1	2	6	5	6	5	7	7	1	6	5	7	7	1	1	1	1	1
R_A5MLkktl7rA49qh	1	1		2	1	1		4	1	1	1	4	2	5	1	2	6	1	6	2	5	5	3	2	5	1	5	6	5	7	3	1	2	6	5	6	5	7	7	1	6	5	7	7	1	1	1	1	1
R_A5MLkktl7rA49qh	1	1		2	1	1		4	1	1	1	4	2	5	1	2	6	1	6	2	5	5	3	2	5	1	5	6	5	7	3	1	2	6	5	6	5	7	7	1	6	5	7	7	1	1	1	1	1
R_A5MLkktl7rA49qh	1	1		2	1	1		4	1	1	1	4	2	5	1	2	6	1	6	2	5	5	3	2	5	1	5	6	5	7	3	1	2	6	5	6	5	7	7	1	6	5	7	7	1	1	1	1	1
R_A5MLkktl7rA49qh	1	1		2	1	1		4	1	1	1	4	2	5	1	2	6	1	6	2	5	5	3	2	5	1	5	6	5	7	3	1	2	6	5	6	5	7	7	1	6	5	7	7	1	1	1	1	1
R_A5MLkktl7rA49qh	1	1		2	1	1		4	1	1	1	4	2	5	1	2	6	1	6	2	5	5	3	2	5	1	5	6	5	7	3	1	2	6	5	6	5	7	7	1	6	5	7	7	1	1	1	1	1
R_A5MLkktl7rA49qh	1	1		2	1	1		4	1	1	1	4	2	5	1	2	6	1	6	2	5	5	3	2	5	1	5	6	5	7	3	1	2	6	5	6	5	7	7	1	6	5	7	7	1	1	1	1	1
R_A5MLkktl7rA49qh	1	1		2	1	1		4	1	1	1	4	2	5	1	2	6	1	6	2	5	5	3	2	5	1	5	6	5	7	3	1	2	6	5	6	5	7	7	1	6	5	7	7	1	1	1	1	1
R_A5MLkktl7rA49qh	1	1		2	1	1		4	1	1	1	4	2	5	1	2	6	1	6	2	5	5	3	2	5	1	5	6	5	7	3	1	2	6	5	6	5	7	7	1	6	5	7	7	1	1	1	1	1
R_A5MLkktl7rA49qh	1	1		2	1	1		4	1	1	1	4	2	5	1	2	6	1	6	2	5	5	3	2	5	1	5	6	5	7	3	1	2	6	5	6	5	7	7	1	6	5	7	7	1	1	1	1	1
R_A5MLkktl7rA49qh	1	1		2	1	1		4	1	1	1	4	2	5	1	2	6	1	6	2	5	5	3	2	5	1	5	6	5	7	3	1	2	6	5	6	5	7	7	1	6	5	7	7	1	1	1	1	1
R_A5MLkktl7rA49qh	1	1		2	1	1		4	1	1	1	4	2	5	1	2	6	1	6	2	5	5	3	2	5	1	5	6	5	7	3	1	2	6	5	6	5	7	7	1	6	5	7	7	1	1	1	1	1
R_27s338p5M1Hp9ND	1	2		2	3	1		1	7	6	6	4	7	7	5	5	2	2	6	1	2	1	1	1	4	2	1	7	5	7	1	1	2	7	7	6	7	7	6	1	5	5	6	7	1	2	4	1	1
R_27s338p5M1Hp9ND	1	2		2	3	1		1	7	6	6	4	7	7	5	5	2	2	6	1	2	1	1	1	4	2	1	7	5	7	1	1	2	7	7	6	7	7	6	1	5	5	6	7	1	2	4	1	1
R_27s338p5M1Hp9ND	1	2		2	3	1		1	7	6	6	4	7	7	5	5	2	2	6	1	2	1	1	1	4	2	1	7	5	7	1	1	2	7	7	6	7	7	6	1	5	5	6	7	1	2	4	1	1
R_27s338p5M1Hp9ND	1	2		2	3	1		1	7	6	6	4	7	7	5	5	2	2	6	1	2	1	1	1	4	2	1	7	5	7	1	1	2	7	7	6	7	7	6	1	5	5	6	7	1	2	4	1	1
R_27s338p5M1Hp9ND	1	2		2	3	1		1	7	6	6	4	7	7	5	5	2	2	6	1	2	1	1	1	4	2	1	7	5	7	1	1	2	7	7	6	7	7	6	1	5	5	6	7	1	2	4	1	1
R_27s338p5M1Hp9ND	1	2		2	3	1		1	7	6	6	4	7	7	5	5	2	2	6	1	2	1	1	1	4	2	1	7	5	7	1	1	2	7	7	6	7	7	6	1	5	5	6	7	1	2	4	1	1
R_27s338p5M1Hp9ND	1	2		2	3	1		1	7	6	6	4	7	7	5	5	2	2	6	1	2	1	1	1	4	2	1	7	5	7	1	1	2	7	7	6	7	7	6	1	5	5	6	7	1	2	4	1	1
R_27s338p5M1Hp9ND	1	2		2	3	1		1	7	6	6	4	7	7	5	5	2	2	6	1	2	1	1	1	4	2	1	7	5	7	1	1	2	7	7	6	7	7	6	1	5	5	6	7	1	2	4	1	1
R_27s338p5M1Hp9ND	1	2		2	3	1		1	7	6	6	4	7	7	5	5	2	2	6	1	2	1	1	1	4	2	1	7	5	7	1	1	2	7	7	6	7	7	6	1	5	5	6	7	1	2	4	1	1
R_27s338p5M1Hp9ND	1	2		2	3	1		1	7	6	6	4	7	7	5	5	2	2	6	1	2	1	1	1	4	2	1	7	5	7	1	1	2	7	7	6	7	7	6	1	5	5	6	7	1	2	4	1	1
R_27s338p5M1Hp9ND	1	2		2	3	1		1	7	6	6	4	7	7	5	5	2	2	6	1	2	1	1	1	4	2	1	7	5	7	1	1	2	7	7	6	7	7	6	1	5	5	6	7	1	2	4	1	1
R_27s338p5M1Hp9ND	1	2		2	3	1		1	7	6	6	4	7	7	5	5	2	2	6	1	2	1	1	1	4	2	1	7	5	7	1	1	2	7	7	6	7	7	6	1	5	5	6	7	1	2	4	1	1
R_27s338p5M1Hp9ND	1	2		2	3	1		1	7	6	6	4	7	7	5	5	2	2	6	1	2	1	1	1	4	2	1	7	5	7	1	1	2	7	7	6	7	7	6	1	5	5	6	7	1	2	4	1	1
R_27s338p5M1Hp9ND	1	2		2	3	1		1	7	6	6	4	7	7	5	5	2	2	6	1	2	1	1	1	4	2	1	7	5	7	1	1	2	7	7	6	7	7	6	1	5	5	6	7	1	2	4	1	1
R_27s338p5M1Hp9ND	1	2		2	3	1		1	7	6	6	4	7	7	5	5	2	2	6	1	2	1	1	1	4	2	1	7	5	7	1	1	2	7	7	6	7	7	6	1	5	5	6	7	1	2	4	1	1
R_27s338p5M1Hp9ND	1	2		2	3	1		1	7	6	6	4	7	7	5	5	2	2	6	1	2	1	1	1	4	2	1	7	5	7	1	1	2	7	7	6	7	7	6	1	5	5	6	7	1	2	4	1	1
R_27s338p5M1Hp9ND	1	2		2	3	1		1	7	6	6	4	7	7	5	5	2	2	6	1	2	1	1	1	4	2	1	7	5	7	1	1	2	7	7	6	7	7	6	1	5	5	6	7	1	2	4	1	1
R_27s338p5M1Hp9ND	1	2		2	3	1		1	7	6	6	4	7	7	5	5	2	2	6	1	2	1	1	1	4	2	1	7	5	7	1	1	2	7	7	6	7	7	6	1	5	5	6	7	1	2	4	1	1
R_27s338p5M1Hp9ND	1	2		2	3	1		1	7	6	6	4	7	7	5	5	2	2	6	1	2	1	1	1	4	2	1	7	5	7	1	1	2	7	7	6	7	7	6	1	5	5	6	7	1	2	4	1	1
R_27s338p5M1Hp9ND	1	2		2	3	1		1	7	6	6	4	7	7	5	5	2	2	6	1	2	1	1	1	4	2	1	7	5	7	1	1	2	7	7	6	7	7	6	1	5	5	6	7	1	2	4	1	1
R_27s338p5M1Hp9ND	1	2		2	3	1		1	7	6	6	4	7	7	5	5	2	2	6	1	2	1	1	1	4	2	1	7	5	7	1	1	2	7	7	6	7	7	6	1	5	5	6	7	1	2	4	1	1
R_27s338p5M1Hp9ND	1	2		2	3	1		1	7	6	6	4	7	7	5	5	2	2	6	1	2	1	1	1	4	2	1	7	5	7	1	1	2	7	7	6	7	7	6	1	5	5	6	7	1	2	4	1	1
R_27s338p5M1Hp9ND	1	2		2	3	1		1	7	6	6	4	7	7	5	5	2	2	6	1	2	1	1	1	4	2	1	7	5	7	1	1	2	7	7	6	7	7	6	1	5	5	6	7	1	2	4	1	1
R_27s338p5M1Hp9ND	1	2		2	3	1		1	7	6	6	4	7	7	5	5	2	2	6	1	2	1	1	1	4	2	1	7	5	7	1	1	2	7	7	6	7	7	6	1	5	5	6	7	1	2	4	1	1
R_27s338p5M1Hp9ND	1	2		2	3	1		1	7	6	6	4	7	7	5	5	2	2	6	1	2	1	1	1	4	2	1	7	5	7	1	1	2	7	7	6	7	7	6	1	5	5	6	7	1	2	4	1	1
R_27s338p5M1Hp9ND	1	2		2	3	1		1	7	6	6	4	7	7	5	5	2	2	6	1	2	1	1	1	4	2	1	7	5	7	1	1	2	7	7	6	7	7	6	1	5	5	6	7	1	2	4	1	1
R_27s338p5M1Hp9ND	1	2		2	3	1		1	7	6	6	4	7	7	5	5	2	2	6	1	2	1	1	1	4	2	1	7	5	7	1	1	2	7	7	6	7	7	6	1	5	5	6	7	1	2	4	1	1
R_27s338p5M1Hp9ND	1	2		2	3	1		1	7	6	6	4	7	7	5	5	2	2	6	1	2	1	1	1	4	2	1	7	5	7	1	1	2	7	7	6	7	7	6	1	5	5	6	7	1	2	4	1	1
R_27s338p5M1Hp9ND	1	2		2	3	1		1	7	6	6	4	7	7	5	5	2	2	6	1	2	1	1	1	4	2	1	7	5	7	1	1	2	7	7	6	7	7	6	1	5	5	6	7	1	2	4	1	1
R_27s338p5M1Hp9ND	1	2		2	3	1		1	7	6	6	4	7	7	5	5	2	2	6	1	2	1	1	1	4	2	1	7	5	7	1	1	2	7	7	6	7	7	6	1	5	5	6	7	1	2	4	1	1
R_27s338p5M1Hp9ND	1	2		2	3	1		1	7	6	6	4	7	7	5	5	2	2	6	1	2	1	1	1	4	2	1	7	5	7	1	1	2	7	7	6	7	7	6	1	5	5	6	7	1	2	4	1	1
R_1f7NITOrPvorLAy	1	1		3	1	5		4	6	6	5	5	5	5	5	5	5	2	3	2	5	2	5	2	3	2	5	2	5	6	5	3	2	5	5	3	5	4	5	2	5	5	6	5	2	4	1	1	2
R_1f7NITOrPvorLAy	1	1		3	1	5		4	6	6	5	5	5	5	5	5	5	2	3	2	5	2	5	2	3	2	5	2	5	6	5	3	2	5	5	3	5	4	5	2	5	5	6	5	2	4	1	1	2
R_1f7NITOrPvorLAy	1	1		3	1	5		4	6	6	5	5	5	5	5	5	5	2	3	2	5	2	5	2	3	2	5	2	5	6	5	3	2	5	5	3	5	4	5	2	5	5	6	5	2	4	1	1	2
R_1f7NITOrPvorLAy	1	1		3	1	5		4	6	6	5	5	5	5	5	5	5	2	3	2	5	2	5	2	3	2	5	2	5	6	5	3	2	5	5	3	5	4	5	2	5	5	6	5	2	4	1	1	2
R_1f7NITOrPvorLAy	1	1		3	1	5		4	6	6	5	5	5	5	5	5	5	2	3	2	5	2	5	2	3	2	5	2	5	6	5	3	2	5	5	3	5	4	5	2	5	5	6	5	2	4	1	1	2
R_1f7NITOrPvorLAy	1	1		3	1	5		4	6	6	5	5	5	5	5	5	5	2	3	2	5	2	5	2	3	2	5	2	5	6	5	3	2	5	5	3	5	4	5	2	5	5	6	5	2	4	1	1	2
R_1f7NITOrPvorLAy	1	1		3	1	5		4	6	6	5	5	5	5	5	5	5	2	3	2	5	2	5	2	3	2	5	2	5	6	5	3	2	5	5	3	5	4	5	2	5	5	6	5	2	4	1	1	2
R_1f7NITOrPvorLAy	1	1		3	1	5		4	6	6	5	5	5	5	5	5	5	2	3	2	5	2	5	2	3	2	5	2	5	6	5	3	2	5	5	3	5	4	5	2	5	5	6	5	2	4	1	1	2
R_1f7NITOrPvorLAy	1	1		3	1	5		4	6	6	5	5	5	5	5	5	5	2	3	2	5	2	5	2	3	2	5	2	5	6	5	3	2	5	5	3	5	4	5	2	5	5	6	5	2	4	1	1	2
R_1f7NITOrPvorLAy	1	1		3	1	5		4	6	6	5	5	5	5	5	5	5	2	3	2	5	2	5	2	3	2	5	2	5	6	5	3	2	5	5	3	5	4	5	2	5	5	6	5	2	4	1	1	2
R_1f7NITOrPvorLAy	1	1		3	1	5		4	6	6	5	5	5	5	5	5	5	2	3	2	5	2	5	2	3	2	5	2	5	6	5	3	2	5	5	3	5	4	5	2	5	5	6	5	2	4	1	1	2
R_1f7NITOrPvorLAy	1	1		3	1	5		4	6	6	5	5	5	5	5	5	5	2	3	2	5	2	5	2	3	2	5	2	5	6	5	3	2	5	5	3	5	4	5	2	5	5	6	5	2	4	1	1	2
R_1f7NITOrPvorLAy	1	1		3	1	5		4	6	6	5	5	5	5	5	5	5	2	3	2	5	2	5	2	3	2	5	2	5	6	5	3	2	5	5	3	5	4	5	2	5	5	6	5	2	4	1	1	2
R_1f7NITOrPvorLAy	1	1		3	1	5		4	6	6	5	5	5	5	5	5	5	2	3	2	5	2	5	2	3	2	5	2	5	6	5	3	2	5	5	3	5	4	5	2	5	5	6	5	2	4	1	1	2
R_1f7NITOrPvorLAy	1	1		3	1	5		4	6	6	5	5	5	5	5	5	5	2	3	2	5	2	5	2	3	2	5	2	5	6	5	3	2	5	5	3	5	4	5	2	5	5	6	5	2	4	1	1	2
R_1f7NITOrPvorLAy	1	1		3	1	5		4	6	6	5	5	5	5	5	5	5	2	3	2	5	2	5	2	3	2	5	2	5	6	5	3	2	5	5	3	5	4	5	2	5	5	6	5	2	4	1	1	2
R_1f7NITOrPvorLAy	1	1		3	1	5		4	6	6	5	5	5	5	5	5	5	2	3	2	5	2	5	2	3	2	5	2	5	6	5	3	2	5	5	3	5	4	5	2	5	5	6	5	2	4	1	1	2
R_1f7NITOrPvorLAy	1	1		3	1	5		4	6	6	5	5	5	5	5	5	5	2	3	2	5	2	5	2	3	2	5	2	5	6	5	3	2	5	5	3	5	4	5	2	5	5	6	5	2	4	1	1	2
R_1f7NITOrPvorLAy	1	1		3	1	5		4	6	6	5	5	5	5	5	5	5	2	3	2	5	2	5	2	3	2	5	2	5	6	5	3	2	5	5	3	5	4	5	2	5	5	6	5	2	4	1	1	2
R_1f7NITOrPvorLAy	1	1		3	1	5		4	6	6	5	5	5	5	5	5	5	2	3	2	5	2	5	2	3	2	5	2	5	6	5	3	2	5	5	3	5	4	5	2	5	5	6	5	2	4	1	1	2
R_1f7NITOrPvorLAy	1	1		3	1	5		4	6	6	5	5	5	5	5	5	5	2	3	2	5	2	5	2	3	2	5	2	5	6	5	3	2	5	5	3	5	4	5	2	5	5	6	5	2	4	1	1	2
R_1f7NITOrPvorLAy	1	1		3	1	5		4	6	6	5	5	5	5	5	5	5	2	3	2	5	2	5	2	3	2	5	2	5	6	5	3	2	5	5	3	5	4	5	2	5	5	6	5	2	4	1	1	2
R_1f7NITOrPvorLAy	1	1		3	1	5		4	6	6	5	5	5	5	5	5	5	2	3	2	5	2	5	2	3	2	5	2	5	6	5	3	2	5	5	3	5	4	5	2	5	5	6	5	2	4	1	1	2
R_1f7NITOrPvorLAy	1	1		3	1	5		4	6	6	5	5	5	5	5	5	5	2	3	2	5	2	5	2	3	2	5	2	5	6	5	3	2	5	5	3	5	4	5	2	5	5	6	5	2	4	1	1	2
R_1f7NITOrPvorLAy	1	1		3	1	5		4	6	6	5	5	5	5	5	5	5	2	3	2	5	2	5	2	3	2	5	2	5	6	5	3	2	5	5	3	5	4	5	2	5	5	6	5	2	4	1	1	2
R_1f7NITOrPvorLAy	1	1		3	1	5		4	6	6	5	5	5	5	5	5	5	2	3	2	5	2	5	2	3	2	5	2	5	6	5	3	2	5	5	3	5	4	5	2	5	5	6	5	2	4	1	1	2
R_1f7NITOrPvorLAy	1	1		3	1	5		4	6	6	5	5	5	5	5	5	5	2	3	2	5	2	5	2	3	2	5	2	5	6	5	3	2	5	5	3	5	4	5	2	5	5	6	5	2	4	1	1	2
R_1f7NITOrPvorLAy	1	1		3	1	5		4	6	6	5	5	5	5	5	5	5	2	3	2	5	2	5	2	3	2	5	2	5	6	5	3	2	5	5	3	5	4	5	2	5	5	6	5	2	4	1	1	2
R_1f7NITOrPvorLAy	1	1		3	1	5		4	6	6	5	5	5	5	5	5	5	2	3	2	5	2	5	2	3	2	5	2	5	6	5	3	2	5	5	3	5	4	5	2	5	5	6	5	2	4	1	1	2
R_1f7NITOrPvorLAy	1	1		3	1	5		4	6	6	5	5	5	5	5	5	5	2	3	2	5	2	5	2	3	2	5	2	5	6	5	3	2	5	5	3	5	4	5	2	5	5	6	5	2	4	1	1	2
R_3phuIj6F7F6ob9t	1	2		7	3	2		5	7	6	5	5	5	6	5	5	3	2	5	6	6	5	6	6	5	3	3	3	5	3	5	5	2	3	3	5	5	2	6	2	3	3	6	5	4	4	4	3	4
R_3phuIj6F7F6ob9t	1	2		7	3	2		5	7	6	5	5	5	6	5	5	3	2	5	6	6	5	6	6	5	3	3	3	5	3	5	5	2	3	3	5	5	2	6	2	3	3	6	5	4	4	4	3	4
R_3phuIj6F7F6ob9t	1	2		7	3	2		5	7	6	5	5	5	6	5	5	3	2	5	6	6	5	6	6	5	3	3	3	5	3	5	5	2	3	3	5	5	2	6	2	3	3	6	5	4	4	4	3	4
R_3phuIj6F7F6ob9t	1	2		7	3	2		5	7	6	5	5	5	6	5	5	3	2	5	6	6	5	6	6	5	3	3	3	5	3	5	5	2	3	3	5	5	2	6	2	3	3	6	5	4	4	4	3	4
R_3phuIj6F7F6ob9t	1	2		7	3	2		5	7	6	5	5	5	6	5	5	3	2	5	6	6	5	6	6	5	3	3	3	5	3	5	5	2	3	3	5	5	2	6	2	3	3	6	5	4	4	4	3	4
R_3PAFGhFwg6doONk	1	1		3	3	1		5	3	2	2	3	2	1	1	1	7	2	7	1	3	2	2	1	3	1	3	1	3	7	1	1	1	7	7	7	7	6	7	1	7	6	6	6	2	1	1	1	1
R_3PAFGhFwg6doONk	1	1		3	3	1		5	3	2	2	3	2	1	1	1	7	2	7	1	3	2	2	1	3	1	3	1	3	7	1	1	1	7	7	7	7	6	7	1	7	6	6	6	2	1	1	1	1
R_3PAFGhFwg6doONk	1	1		3	3	1		5	3	2	2	3	2	1	1	1	7	2	7	1	3	2	2	1	3	1	3	1	3	7	1	1	1	7	7	7	7	6	7	1	7	6	6	6	2	1	1	1	1
R_3PAFGhFwg6doONk	1	1		3	3	1		5	3	2	2	3	2	1	1	1	7	2	7	1	3	2	2	1	3	1	3	1	3	7	1	1	1	7	7	7	7	6	7	1	7	6	6	6	2	1	1	1	1
R_3PAFGhFwg6doONk	1	1		3	3	1		5	3	2	2	3	2	1	1	1	7	2	7	1	3	2	2	1	3	1	3	1	3	7	1	1	1	7	7	7	7	6	7	1	7	6	6	6	2	1	1	1	1
R_3PAFGhFwg6doONk	1	1		3	3	1		5	3	2	2	3	2	1	1	1	7	2	7	1	3	2	2	1	3	1	3	1	3	7	1	1	1	7	7	7	7	6	7	1	7	6	6	6	2	1	1	1	1
R_3PAFGhFwg6doONk	1	1		3	3	1		5	3	2	2	3	2	1	1	1	7	2	7	1	3	2	2	1	3	1	3	1	3	7	1	1	1	7	7	7	7	6	7	1	7	6	6	6	2	1	1	1	1
R_3PAFGhFwg6doONk	1	1		3	3	1		5	3	2	2	3	2	1	1	1	7	2	7	1	3	2	2	1	3	1	3	1	3	7	1	1	1	7	7	7	7	6	7	1	7	6	6	6	2	1	1	1	1
R_3PAFGhFwg6doONk	1	1		3	3	1		5	3	2	2	3	2	1	1	1	7	2	7	1	3	2	2	1	3	1	3	1	3	7	1	1	1	7	7	7	7	6	7	1	7	6	6	6	2	1	1	1	1
R_3PAFGhFwg6doONk	1	1		3	3	1		5	3	2	2	3	2	1	1	1	7	2	7	1	3	2	2	1	3	1	3	1	3	7	1	1	1	7	7	7	7	6	7	1	7	6	6	6	2	1	1	1	1
R_3PAFGhFwg6doONk	1	1		3	3	1		5	3	2	2	3	2	1	1	1	7	2	7	1	3	2	2	1	3	1	3	1	3	7	1	1	1	7	7	7	7	6	7	1	7	6	6	6	2	1	1	1	1
R_3PAFGhFwg6doONk	1	1		3	3	1		5	3	2	2	3	2	1	1	1	7	2	7	1	3	2	2	1	3	1	3	1	3	7	1	1	1	7	7	7	7	6	7	1	7	6	6	6	2	1	1	1	1
R_3PAFGhFwg6doONk	1	1		3	3	1		5	3	2	2	3	2	1	1	1	7	2	7	1	3	2	2	1	3	1	3	1	3	7	1	1	1	7	7	7	7	6	7	1	7	6	6	6	2	1	1	1	1
R_3PAFGhFwg6doONk	1	1		3	3	1		5	3	2	2	3	2	1	1	1	7	2	7	1	3	2	2	1	3	1	3	1	3	7	1	1	1	7	7	7	7	6	7	1	7	6	6	6	2	1	1	1	1
R_3PAFGhFwg6doONk	1	1		3	3	1		5	3	2	2	3	2	1	1	1	7	2	7	1	3	2	2	1	3	1	3	1	3	7	1	1	1	7	7	7	7	6	7	1	7	6	6	6	2	1	1	1	1
R_3PAFGhFwg6doONk	1	1		3	3	1		5	3	2	2	3	2	1	1	1	7	2	7	1	3	2	2	1	3	1	3	1	3	7	1	1	1	7	7	7	7	6	7	1	7	6	6	6	2	1	1	1	1
R_3PAFGhFwg6doONk	1	1		3	3	1		5	3	2	2	3	2	1	1	1	7	2	7	1	3	2	2	1	3	1	3	1	3	7	1	1	1	7	7	7	7	6	7	1	7	6	6	6	2	1	1	1	1
R_3PAFGhFwg6doONk	1	1		3	3	1		5	3	2	2	3	2	1	1	1	7	2	7	1	3	2	2	1	3	1	3	1	3	7	1	1	1	7	7	7	7	6	7	1	7	6	6	6	2	1	1	1	1
R_3PAFGhFwg6doONk	1	1		3	3	1		5	3	2	2	3	2	1	1	1	7	2	7	1	3	2	2	1	3	1	3	1	3	7	1	1	1	7	7	7	7	6	7	1	7	6	6	6	2	1	1	1	1
R_3PAFGhFwg6doONk	1	1		3	3	1		5	3	2	2	3	2	1	1	1	7	2	7	1	3	2	2	1	3	1	3	1	3	7	1	1	1	7	7	7	7	6	7	1	7	6	6	6	2	1	1	1	1
R_3PAFGhFwg6doONk	1	1		3	3	1		5	3	2	2	3	2	1	1	1	7	2	7	1	3	2	2	1	3	1	3	1	3	7	1	1	1	7	7	7	7	6	7	1	7	6	6	6	2	1	1	1	1
R_3PAFGhFwg6doONk	1	1		3	3	1		5	3	2	2	3	2	1	1	1	7	2	7	1	3	2	2	1	3	1	3	1	3	7	1	1	1	7	7	7	7	6	7	1	7	6	6	6	2	1	1	1	1
R_3PAFGhFwg6doONk	1	1		3	3	1		5	3	2	2	3	2	1	1	1	7	2	7	1	3	2	2	1	3	1	3	1	3	7	1	1	1	7	7	7	7	6	7	1	7	6	6	6	2	1	1	1	1
R_3PAFGhFwg6doONk	1	1		3	3	1		5	3	2	2	3	2	1	1	1	7	2	7	1	3	2	2	1	3	1	3	1	3	7	1	1	1	7	7	7	7	6	7	1	7	6	6	6	2	1	1	1	1
R_3PAFGhFwg6doONk	1	1		3	3	1		5	3	2	2	3	2	1	1	1	7	2	7	1	3	2	2	1	3	1	3	1	3	7	1	1	1	7	7	7	7	6	7	1	7	6	6	6	2	1	1	1	1
R_3kdr0RFbQCfqByb	1	1		2	1	1		1	4	3	3	5	5	4	3	4	4	4	4	4	5	3	5	4	6	3	5	4	6	3	5	4	5	3	5	4	5	4	4	4	4	2	4	3	2	3	2	3	4
R_3kdr0RFbQCfqByb	1	1		2	1	1		1	4	3	3	5	5	4	3	4	4	4	4	4	5	3	5	4	6	3	5	4	6	3	5	4	5	3	5	4	5	4	4	4	4	2	4	3	2	3	2	3	4
R_3kdr0RFbQCfqByb	1	1		2	1	1		1	4	3	3	5	5	4	3	4	4	4	4	4	5	3	5	4	6	3	5	4	6	3	5	4	5	3	5	4	5	4	4	4	4	2	4	3	2	3	2	3	4
R_3kdr0RFbQCfqByb	1	1		2	1	1		1	4	3	3	5	5	4	3	4	4	4	4	4	5	3	5	4	6	3	5	4	6	3	5	4	5	3	5	4	5	4	4	4	4	2	4	3	2	3	2	3	4
R_3kdr0RFbQCfqByb	1	1		2	1	1		1	4	3	3	5	5	4	3	4	4	4	4	4	5	3	5	4	6	3	5	4	6	3	5	4	5	3	5	4	5	4	4	4	4	2	4	3	2	3	2	3	4
R_3kdr0RFbQCfqByb	1	1		2	1	1		1	4	3	3	5	5	4	3	4	4	4	4	4	5	3	5	4	6	3	5	4	6	3	5	4	5	3	5	4	5	4	4	4	4	2	4	3	2	3	2	3	4
R_3kdr0RFbQCfqByb	1	1		2	1	1		1	4	3	3	5	5	4	3	4	4	4	4	4	5	3	5	4	6	3	5	4	6	3	5	4	5	3	5	4	5	4	4	4	4	2	4	3	2	3	2	3	4
R_3kdr0RFbQCfqByb	1	1		2	1	1		1	4	3	3	5	5	4	3	4	4	4	4	4	5	3	5	4	6	3	5	4	6	3	5	4	5	3	5	4	5	4	4	4	4	2	4	3	2	3	2	3	4
R_3kdr0RFbQCfqByb	1	1		2	1	1		1	4	3	3	5	5	4	3	4	4	4	4	4	5	3	5	4	6	3	5	4	6	3	5	4	5	3	5	4	5	4	4	4	4	2	4	3	2	3	2	3	4
R_3kdr0RFbQCfqByb	1	1		2	1	1		1	4	3	3	5	5	4	3	4	4	4	4	4	5	3	5	4	6	3	5	4	6	3	5	4	5	3	5	4	5	4	4	4	4	2	4	3	2	3	2	3	4
R_3kdr0RFbQCfqByb	1	1		2	1	1		1	4	3	3	5	5	4	3	4	4	4	4	4	5	3	5	4	6	3	5	4	6	3	5	4	5	3	5	4	5	4	4	4	4	2	4	3	2	3	2	3	4
R_3kdr0RFbQCfqByb	1	1		2	1	1		1	4	3	3	5	5	4	3	4	4	4	4	4	5	3	5	4	6	3	5	4	6	3	5	4	5	3	5	4	5	4	4	4	4	2	4	3	2	3	2	3	4
R_3kdr0RFbQCfqByb	1	1		2	1	1		1	4	3	3	5	5	4	3	4	4	4	4	4	5	3	5	4	6	3	5	4	6	3	5	4	5	3	5	4	5	4	4	4	4	2	4	3	2	3	2	3	4
R_3kdr0RFbQCfqByb	1	1		2	1	1		1	4	3	3	5	5	4	3	4	4	4	4	4	5	3	5	4	6	3	5	4	6	3	5	4	5	3	5	4	5	4	4	4	4	2	4	3	2	3	2	3	4
R_3kdr0RFbQCfqByb	1	1		2	1	1		1	4	3	3	5	5	4	3	4	4	4	4	4	5	3	5	4	6	3	5	4	6	3	5	4	5	3	5	4	5	4	4	4	4	2	4	3	2	3	2	3	4
R_3kdr0RFbQCfqByb	1	1		2	1	1		1	4	3	3	5	5	4	3	4	4	4	4	4	5	3	5	4	6	3	5	4	6	3	5	4	5	3	5	4	5	4	4	4	4	2	4	3	2	3	2	3	4
R_3kdr0RFbQCfqByb	1	1		2	1	1		1	4	3	3	5	5	4	3	4	4	4	4	4	5	3	5	4	6	3	5	4	6	3	5	4	5	3	5	4	5	4	4	4	4	2	4	3	2	3	2	3	4
R_3kdr0RFbQCfqByb	1	1		2	1	1		1	4	3	3	5	5	4	3	4	4	4	4	4	5	3	5	4	6	3	5	4	6	3	5	4	5	3	5	4	5	4	4	4	4	2	4	3	2	3	2	3	4
R_3kdr0RFbQCfqByb	1	1		2	1	1		1	4	3	3	5	5	4	3	4	4	4	4	4	5	3	5	4	6	3	5	4	6	3	5	4	5	3	5	4	5	4	4	4	4	2	4	3	2	3	2	3	4
R_3kdr0RFbQCfqByb	1	1		2	1	1		1	4	3	3	5	5	4	3	4	4	4	4	4	5	3	5	4	6	3	5	4	6	3	5	4	5	3	5	4	5	4	4	4	4	2	4	3	2	3	2	3	4
R_3kdr0RFbQCfqByb	1	1		2	1	1		1	4	3	3	5	5	4	3	4	4	4	4	4	5	3	5	4	6	3	5	4	6	3	5	4	5	3	5	4	5	4	4	4	4	2	4	3	2	3	2	3	4
R_3kdr0RFbQCfqByb	1	1		2	1	1		1	4	3	3	5	5	4	3	4	4	4	4	4	5	3	5	4	6	3	5	4	6	3	5	4	5	3	5	4	5	4	4	4	4	2	4	3	2	3	2	3	4
R_3kdr0RFbQCfqByb	1	1		2	1	1		1	4	3	3	5	5	4	3	4	4	4	4	4	5	3	5	4	6	3	5	4	6	3	5	4	5	3	5	4	5	4	4	4	4	2	4	3	2	3	2	3	4
R_3kdr0RFbQCfqByb	1	1		2	1	1		1	4	3	3	5	5	4	3	4	4	4	4	4	5	3	5	4	6	3	5	4	6	3	5	4	5	3	5	4	5	4	4	4	4	2	4	3	2	3	2	3	4
R_3kdr0RFbQCfqByb	1	1		2	1	1		1	4	3	3	5	5	4	3	4	4	4	4	4	5	3	5	4	6	3	5	4	6	3	5	4	5	3	5	4	5	4	4	4	4	2	4	3	2	3	2	3	4
R_3kdr0RFbQCfqByb	1	1		2	1	1		1	4	3	3	5	5	4	3	4	4	4	4	4	5	3	5	4	6	3	5	4	6	3	5	4	5	3	5	4	5	4	4	4	4	2	4	3	2	3	2	3	4
R_3kdr0RFbQCfqByb	1	1		2	1	1		1	4	3	3	5	5	4	3	4	4	4	4	4	5	3	5	4	6	3	5	4	6	3	5	4	5	3	5	4	5	4	4	4	4	2	4	3	2	3	2	3	4
R_1gtMVIDpTlmlSdD	1	1		1	1	1		4	1	2	2	5	2	4	2	3	6	2	1	2	3	5	4	3	6	1	3	4	2	7	2	1	1	6	6	7	7	7	7	1	7	7	7	5	3	4	4	2	3
R_1gtMVIDpTlmlSdD	1	1		1	1	1		4	1	2	2	5	2	4	2	3	6	2	1	2	3	5	4	3	6	1	3	4	2	7	2	1	1	6	6	7	7	7	7	1	7	7	7	5	3	4	4	2	3
R_1gtMVIDpTlmlSdD	1	1		1	1	1		4	1	2	2	5	2	4	2	3	6	2	1	2	3	5	4	3	6	1	3	4	2	7	2	1	1	6	6	7	7	7	7	1	7	7	7	5	3	4	4	2	3
R_1gtMVIDpTlmlSdD	1	1		1	1	1		4	1	2	2	5	2	4	2	3	6	2	1	2	3	5	4	3	6	1	3	4	2	7	2	1	1	6	6	7	7	7	7	1	7	7	7	5	3	4	4	2	3
R_1gtMVIDpTlmlSdD	1	1		1	1	1		4	1	2	2	5	2	4	2	3	6	2	1	2	3	5	4	3	6	1	3	4	2	7	2	1	1	6	6	7	7	7	7	1	7	7	7	5	3	4	4	2	3
R_1gtMVIDpTlmlSdD	1	1		1	1	1		4	1	2	2	5	2	4	2	3	6	2	1	2	3	5	4	3	6	1	3	4	2	7	2	1	1	6	6	7	7	7	7	1	7	7	7	5	3	4	4	2	3
R_1gtMVIDpTlmlSdD	1	1		1	1	1		4	1	2	2	5	2	4	2	3	6	2	1	2	3	5	4	3	6	1	3	4	2	7	2	1	1	6	6	7	7	7	7	1	7	7	7	5	3	4	4	2	3
R_1gtMVIDpTlmlSdD	1	1		1	1	1		4	1	2	2	5	2	4	2	3	6	2	1	2	3	5	4	3	6	1	3	4	2	7	2	1	1	6	6	7	7	7	7	1	7	7	7	5	3	4	4	2	3
R_1gtMVIDpTlmlSdD	1	1		1	1	1		4	1	2	2	5	2	4	2	3	6	2	1	2	3	5	4	3	6	1	3	4	2	7	2	1	1	6	6	7	7	7	7	1	7	7	7	5	3	4	4	2	3
R_1gtMVIDpTlmlSdD	1	1		1	1	1		4	1	2	2	5	2	4	2	3	6	2	1	2	3	5	4	3	6	1	3	4	2	7	2	1	1	6	6	7	7	7	7	1	7	7	7	5	3	4	4	2	3
R_1gtMVIDpTlmlSdD	1	1		1	1	1		4	1	2	2	5	2	4	2	3	6	2	1	2	3	5	4	3	6	1	3	4	2	7	2	1	1	6	6	7	7	7	7	1	7	7	7	5	3	4	4	2	3
R_1gtMVIDpTlmlSdD	1	1		1	1	1		4	1	2	2	5	2	4	2	3	6	2	1	2	3	5	4	3	6	1	3	4	2	7	2	1	1	6	6	7	7	7	7	1	7	7	7	5	3	4	4	2	3
R_1gtMVIDpTlmlSdD	1	1		1	1	1		4	1	2	2	5	2	4	2	3	6	2	1	2	3	5	4	3	6	1	3	4	2	7	2	1	1	6	6	7	7	7	7	1	7	7	7	5	3	4	4	2	3
R_1gtMVIDpTlmlSdD	1	1		1	1	1		4	1	2	2	5	2	4	2	3	6	2	1	2	3	5	4	3	6	1	3	4	2	7	2	1	1	6	6	7	7	7	7	1	7	7	7	5	3	4	4	2	3
R_1gtMVIDpTlmlSdD	1	1		1	1	1		4	1	2	2	5	2	4	2	3	6	2	1	2	3	5	4	3	6	1	3	4	2	7	2	1	1	6	6	7	7	7	7	1	7	7	7	5	3	4	4	2	3
R_1gtMVIDpTlmlSdD	1	1		1	1	1		4	1	2	2	5	2	4	2	3	6	2	1	2	3	5	4	3	6	1	3	4	2	7	2	1	1	6	6	7	7	7	7	1	7	7	7	5	3	4	4	2	3
R_1gtMVIDpTlmlSdD	1	1		1	1	1		4	1	2	2	5	2	4	2	3	6	2	1	2	3	5	4	3	6	1	3	4	2	7	2	1	1	6	6	7	7	7	7	1	7	7	7	5	3	4	4	2	3
R_1gtMVIDpTlmlSdD	1	1		1	1	1		4	1	2	2	5	2	4	2	3	6	2	1	2	3	5	4	3	6	1	3	4	2	7	2	1	1	6	6	7	7	7	7	1	7	7	7	5	3	4	4	2	3
R_1gtMVIDpTlmlSdD	1	1		1	1	1		4	1	2	2	5	2	4	2	3	6	2	1	2	3	5	4	3	6	1	3	4	2	7	2	1	1	6	6	7	7	7	7	1	7	7	7	5	3	4	4	2	3
R_1gtMVIDpTlmlSdD	1	1		1	1	1		4	1	2	2	5	2	4	2	3	6	2	1	2	3	5	4	3	6	1	3	4	2	7	2	1	1	6	6	7	7	7	7	1	7	7	7	5	3	4	4	2	3
R_1gtMVIDpTlmlSdD	1	1		1	1	1		4	1	2	2	5	2	4	2	3	6	2	1	2	3	5	4	3	6	1	3	4	2	7	2	1	1	6	6	7	7	7	7	1	7	7	7	5	3	4	4	2	3
R_1gtMVIDpTlmlSdD	1	1		1	1	1		4	1	2	2	5	2	4	2	3	6	2	1	2	3	5	4	3	6	1	3	4	2	7	2	1	1	6	6	7	7	7	7	1	7	7	7	5	3	4	4	2	3
R_3IQBGy1YUpzfAKW	1	1		2	1	1		6	6	6	5	7	5	6	5	7	3	2	2	4	4	2	5	2	7	1	5	5	6	5	2	2	2	5	5	7	7	6	6	6	7	4	7	5	4	4	2	2	4
R_3IQBGy1YUpzfAKW	1	1		2	1	1		6	6	6	5	7	5	6	5	7	3	2	2	4	4	2	5	2	7	1	5	5	6	5	2	2	2	5	5	7	7	6	6	6	7	4	7	5	4	4	2	2	4
R_3IQBGy1YUpzfAKW	1	1		2	1	1		6	6	6	5	7	5	6	5	7	3	2	2	4	4	2	5	2	7	1	5	5	6	5	2	2	2	5	5	7	7	6	6	6	7	4	7	5	4	4	2	2	4
R_3IQBGy1YUpzfAKW	1	1		2	1	1		6	6	6	5	7	5	6	5	7	3	2	2	4	4	2	5	2	7	1	5	5	6	5	2	2	2	5	5	7	7	6	6	6	7	4	7	5	4	4	2	2	4
R_3IQBGy1YUpzfAKW	1	1		2	1	1		6	6	6	5	7	5	6	5	7	3	2	2	4	4	2	5	2	7	1	5	5	6	5	2	2	2	5	5	7	7	6	6	6	7	4	7	5	4	4	2	2	4
R_3IQBGy1YUpzfAKW	1	1		2	1	1		6	6	6	5	7	5	6	5	7	3	2	2	4	4	2	5	2	7	1	5	5	6	5	2	2	2	5	5	7	7	6	6	6	7	4	7	5	4	4	2	2	4
R_3IQBGy1YUpzfAKW	1	1		2	1	1		6	6	6	5	7	5	6	5	7	3	2	2	4	4	2	5	2	7	1	5	5	6	5	2	2	2	5	5	7	7	6	6	6	7	4	7	5	4	4	2	2	4
R_3IQBGy1YUpzfAKW	1	1		2	1	1		6	6	6	5	7	5	6	5	7	3	2	2	4	4	2	5	2	7	1	5	5	6	5	2	2	2	5	5	7	7	6	6	6	7	4	7	5	4	4	2	2	4
R_3IQBGy1YUpzfAKW	1	1		2	1	1		6	6	6	5	7	5	6	5	7	3	2	2	4	4	2	5	2	7	1	5	5	6	5	2	2	2	5	5	7	7	6	6	6	7	4	7	5	4	4	2	2	4
R_3IQBGy1YUpzfAKW	1	1		2	1	1		6	6	6	5	7	5	6	5	7	3	2	2	4	4	2	5	2	7	1	5	5	6	5	2	2	2	5	5	7	7	6	6	6	7	4	7	5	4	4	2	2	4
R_3IQBGy1YUpzfAKW	1	1		2	1	1		6	6	6	5	7	5	6	5	7	3	2	2	4	4	2	5	2	7	1	5	5	6	5	2	2	2	5	5	7	7	6	6	6	7	4	7	5	4	4	2	2	4
R_3IQBGy1YUpzfAKW	1	1		2	1	1		6	6	6	5	7	5	6	5	7	3	2	2	4	4	2	5	2	7	1	5	5	6	5	2	2	2	5	5	7	7	6	6	6	7	4	7	5	4	4	2	2	4
R_3IQBGy1YUpzfAKW	1	1		2	1	1		6	6	6	5	7	5	6	5	7	3	2	2	4	4	2	5	2	7	1	5	5	6	5	2	2	2	5	5	7	7	6	6	6	7	4	7	5	4	4	2	2	4
R_3IQBGy1YUpzfAKW	1	1		2	1	1		6	6	6	5	7	5	6	5	7	3	2	2	4	4	2	5	2	7	1	5	5	6	5	2	2	2	5	5	7	7	6	6	6	7	4	7	5	4	4	2	2	4
R_3IQBGy1YUpzfAKW	1	1		2	1	1		6	6	6	5	7	5	6	5	7	3	2	2	4	4	2	5	2	7	1	5	5	6	5	2	2	2	5	5	7	7	6	6	6	7	4	7	5	4	4	2	2	4
R_3IQBGy1YUpzfAKW	1	1		2	1	1		6	6	6	5	7	5	6	5	7	3	2	2	4	4	2	5	2	7	1	5	5	6	5	2	2	2	5	5	7	7	6	6	6	7	4	7	5	4	4	2	2	4
R_3IQBGy1YUpzfAKW	1	1		2	1	1		6	6	6	5	7	5	6	5	7	3	2	2	4	4	2	5	2	7	1	5	5	6	5	2	2	2	5	5	7	7	6	6	6	7	4	7	5	4	4	2	2	4
R_3IQBGy1YUpzfAKW	1	1		2	1	1		6	6	6	5	7	5	6	5	7	3	2	2	4	4	2	5	2	7	1	5	5	6	5	2	2	2	5	5	7	7	6	6	6	7	4	7	5	4	4	2	2	4
R_3IQBGy1YUpzfAKW	1	1		2	1	1		6	6	6	5	7	5	6	5	7	3	2	2	4	4	2	5	2	7	1	5	5	6	5	2	2	2	5	5	7	7	6	6	6	7	4	7	5	4	4	2	2	4
R_3IQBGy1YUpzfAKW	1	1		2	1	1		6	6	6	5	7	5	6	5	7	3	2	2	4	4	2	5	2	7	1	5	5	6	5	2	2	2	5	5	7	7	6	6	6	7	4	7	5	4	4	2	2	4
R_3IQBGy1YUpzfAKW	1	1		2	1	1		6	6	6	5	7	5	6	5	7	3	2	2	4	4	2	5	2	7	1	5	5	6	5	2	2	2	5	5	7	7	6	6	6	7	4	7	5	4	4	2	2	4
R_3IQBGy1YUpzfAKW	1	1		2	1	1		6	6	6	5	7	5	6	5	7	3	2	2	4	4	2	5	2	7	1	5	5	6	5	2	2	2	5	5	7	7	6	6	6	7	4	7	5	4	4	2	2	4
R_3D7Pn2f6Ii4NBJk	1	2		2	3	1		6	2	2	2	4	4	2	4	4	6	1	2	1	2	2	2	5	5	1	1	6	2	7	2	1	2	6	6	7	7	7	7	2	7	7	7	7	1	1	4	1	1
R_3D7Pn2f6Ii4NBJk	1	2		2	3	1		6	2	2	2	4	4	2	4	4	6	1	2	1	2	2	2	5	5	1	1	6	2	7	2	1	2	6	6	7	7	7	7	2	7	7	7	7	1	1	4	1	1
R_3D7Pn2f6Ii4NBJk	1	2		2	3	1		6	2	2	2	4	4	2	4	4	6	1	2	1	2	2	2	5	5	1	1	6	2	7	2	1	2	6	6	7	7	7	7	2	7	7	7	7	1	1	4	1	1
R_3D7Pn2f6Ii4NBJk	1	2		2	3	1		6	2	2	2	4	4	2	4	4	6	1	2	1	2	2	2	5	5	1	1	6	2	7	2	1	2	6	6	7	7	7	7	2	7	7	7	7	1	1	4	1	1
R_3D7Pn2f6Ii4NBJk	1	2		2	3	1		6	2	2	2	4	4	2	4	4	6	1	2	1	2	2	2	5	5	1	1	6	2	7	2	1	2	6	6	7	7	7	7	2	7	7	7	7	1	1	4	1	1
R_3D7Pn2f6Ii4NBJk	1	2		2	3	1		6	2	2	2	4	4	2	4	4	6	1	2	1	2	2	2	5	5	1	1	6	2	7	2	1	2	6	6	7	7	7	7	2	7	7	7	7	1	1	4	1	1
R_3D7Pn2f6Ii4NBJk	1	2		2	3	1		6	2	2	2	4	4	2	4	4	6	1	2	1	2	2	2	5	5	1	1	6	2	7	2	1	2	6	6	7	7	7	7	2	7	7	7	7	1	1	4	1	1
R_3D7Pn2f6Ii4NBJk	1	2		2	3	1		6	2	2	2	4	4	2	4	4	6	1	2	1	2	2	2	5	5	1	1	6	2	7	2	1	2	6	6	7	7	7	7	2	7	7	7	7	1	1	4	1	1
R_3D7Pn2f6Ii4NBJk	1	2		2	3	1		6	2	2	2	4	4	2	4	4	6	1	2	1	2	2	2	5	5	1	1	6	2	7	2	1	2	6	6	7	7	7	7	2	7	7	7	7	1	1	4	1	1
R_3D7Pn2f6Ii4NBJk	1	2		2	3	1		6	2	2	2	4	4	2	4	4	6	1	2	1	2	2	2	5	5	1	1	6	2	7	2	1	2	6	6	7	7	7	7	2	7	7	7	7	1	1	4	1	1
R_3D7Pn2f6Ii4NBJk	1	2		2	3	1		6	2	2	2	4	4	2	4	4	6	1	2	1	2	2	2	5	5	1	1	6	2	7	2	1	2	6	6	7	7	7	7	2	7	7	7	7	1	1	4	1	1
R_3D7Pn2f6Ii4NBJk	1	2		2	3	1		6	2	2	2	4	4	2	4	4	6	1	2	1	2	2	2	5	5	1	1	6	2	7	2	1	2	6	6	7	7	7	7	2	7	7	7	7	1	1	4	1	1
R_3D7Pn2f6Ii4NBJk	1	2		2	3	1		6	2	2	2	4	4	2	4	4	6	1	2	1	2	2	2	5	5	1	1	6	2	7	2	1	2	6	6	7	7	7	7	2	7	7	7	7	1	1	4	1	1
R_3D7Pn2f6Ii4NBJk	1	2		2	3	1		6	2	2	2	4	4	2	4	4	6	1	2	1	2	2	2	5	5	1	1	6	2	7	2	1	2	6	6	7	7	7	7	2	7	7	7	7	1	1	4	1	1
R_3D7Pn2f6Ii4NBJk	1	2		2	3	1		6	2	2	2	4	4	2	4	4	6	1	2	1	2	2	2	5	5	1	1	6	2	7	2	1	2	6	6	7	7	7	7	2	7	7	7	7	1	1	4	1	1
R_3D7Pn2f6Ii4NBJk	1	2		2	3	1		6	2	2	2	4	4	2	4	4	6	1	2	1	2	2	2	5	5	1	1	6	2	7	2	1	2	6	6	7	7	7	7	2	7	7	7	7	1	1	4	1	1
R_3D7Pn2f6Ii4NBJk	1	2		2	3	1		6	2	2	2	4	4	2	4	4	6	1	2	1	2	2	2	5	5	1	1	6	2	7	2	1	2	6	6	7	7	7	7	2	7	7	7	7	1	1	4	1	1
R_3D7Pn2f6Ii4NBJk	1	2		2	3	1		6	2	2	2	4	4	2	4	4	6	1	2	1	2	2	2	5	5	1	1	6	2	7	2	1	2	6	6	7	7	7	7	2	7	7	7	7	1	1	4	1	1
R_3D7Pn2f6Ii4NBJk	1	2		2	3	1		6	2	2	2	4	4	2	4	4	6	1	2	1	2	2	2	5	5	1	1	6	2	7	2	1	2	6	6	7	7	7	7	2	7	7	7	7	1	1	4	1	1
R_3D7Pn2f6Ii4NBJk	1	2		2	3	1		6	2	2	2	4	4	2	4	4	6	1	2	1	2	2	2	5	5	1	1	6	2	7	2	1	2	6	6	7	7	7	7	2	7	7	7	7	1	1	4	1	1
R_3D7Pn2f6Ii4NBJk	1	2		2	3	1		6	2	2	2	4	4	2	4	4	6	1	2	1	2	2	2	5	5	1	1	6	2	7	2	1	2	6	6	7	7	7	7	2	7	7	7	7	1	1	4	1	1
R_3D7Pn2f6Ii4NBJk	1	2		2	3	1		6	2	2	2	4	4	2	4	4	6	1	2	1	2	2	2	5	5	1	1	6	2	7	2	1	2	6	6	7	7	7	7	2	7	7	7	7	1	1	4	1	1
R_3D7Pn2f6Ii4NBJk	1	2		2	3	1		6	2	2	2	4	4	2	4	4	6	1	2	1	2	2	2	5	5	1	1	6	2	7	2	1	2	6	6	7	7	7	7	2	7	7	7	7	1	1	4	1	1
R_3D7Pn2f6Ii4NBJk	1	2		2	3	1		6	2	2	2	4	4	2	4	4	6	1	2	1	2	2	2	5	5	1	1	6	2	7	2	1	2	6	6	7	7	7	7	2	7	7	7	7	1	1	4	1	1
R_3D7Pn2f6Ii4NBJk	1	2		2	3	1		6	2	2	2	4	4	2	4	4	6	1	2	1	2	2	2	5	5	1	1	6	2	7	2	1	2	6	6	7	7	7	7	2	7	7	7	7	1	1	4	1	1
R_3D7Pn2f6Ii4NBJk	1	2		2	3	1		6	2	2	2	4	4	2	4	4	6	1	2	1	2	2	2	5	5	1	1	6	2	7	2	1	2	6	6	7	7	7	7	2	7	7	7	7	1	1	4	1	1
R_3D7Pn2f6Ii4NBJk	1	2		2	3	1		6	2	2	2	4	4	2	4	4	6	1	2	1	2	2	2	5	5	1	1	6	2	7	2	1	2	6	6	7	7	7	7	2	7	7	7	7	1	1	4	1	1
R_3D7Pn2f6Ii4NBJk	1	2		2	3	1		6	2	2	2	4	4	2	4	4	6	1	2	1	2	2	2	5	5	1	1	6	2	7	2	1	2	6	6	7	7	7	7	2	7	7	7	7	1	1	4	1	1
R_3D7Pn2f6Ii4NBJk	1	2		2	3	1		6	2	2	2	4	4	2	4	4	6	1	2	1	2	2	2	5	5	1	1	6	2	7	2	1	2	6	6	7	7	7	7	2	7	7	7	7	1	1	4	1	1
R_3D7Pn2f6Ii4NBJk	1	2		2	3	1		6	2	2	2	4	4	2	4	4	6	1	2	1	2	2	2	5	5	1	1	6	2	7	2	1	2	6	6	7	7	7	7	2	7	7	7	7	1	1	4	1	1
R_3D7Pn2f6Ii4NBJk	1	2		2	3	1		6	2	2	2	4	4	2	4	4	6	1	2	1	2	2	2	5	5	1	1	6	2	7	2	1	2	6	6	7	7	7	7	2	7	7	7	7	1	1	4	1	1
R_3D7Pn2f6Ii4NBJk	1	2		2	3	1		6	2	2	2	4	4	2	4	4	6	1	2	1	2	2	2	5	5	1	1	6	2	7	2	1	2	6	6	7	7	7	7	2	7	7	7	7	1	1	4	1	1
R_3D7Pn2f6Ii4NBJk	1	2		2	3	1		6	2	2	2	4	4	2	4	4	6	1	2	1	2	2	2	5	5	1	1	6	2	7	2	1	2	6	6	7	7	7	7	2	7	7	7	7	1	1	4	1	1
R_3D7Pn2f6Ii4NBJk	1	2		2	3	1		6	2	2	2	4	4	2	4	4	6	1	2	1	2	2	2	5	5	1	1	6	2	7	2	1	2	6	6	7	7	7	7	2	7	7	7	7	1	1	4	1	1
R_Ti8PSOS68d37OyB	1	1		1	3	1		1	6	6	5	7	6	4	2	4	3	4	2	3	2	3	6	2	7	2	4	5	5	6	2	2	2	5	5	5	6	5	6	5	3	5	7	5	2	4	1	1	4
R_Ti8PSOS68d37OyB	1	1		1	3	1		1	6	6	5	7	6	4	2	4	3	4	2	3	2	3	6	2	7	2	4	5	5	6	2	2	2	5	5	5	6	5	6	5	3	5	7	5	2	4	1	1	4
R_Ti8PSOS68d37OyB	1	1		1	3	1		1	6	6	5	7	6	4	2	4	3	4	2	3	2	3	6	2	7	2	4	5	5	6	2	2	2	5	5	5	6	5	6	5	3	5	7	5	2	4	1	1	4
R_Ti8PSOS68d37OyB	1	1		1	3	1		1	6	6	5	7	6	4	2	4	3	4	2	3	2	3	6	2	7	2	4	5	5	6	2	2	2	5	5	5	6	5	6	5	3	5	7	5	2	4	1	1	4
R_Ti8PSOS68d37OyB	1	1		1	3	1		1	6	6	5	7	6	4	2	4	3	4	2	3	2	3	6	2	7	2	4	5	5	6	2	2	2	5	5	5	6	5	6	5	3	5	7	5	2	4	1	1	4
R_27Co9zW0mLs4ejc	1	2		3	5	1		6	5	5	2	5	6	2	1	2	4	1	5	2	1	1	5	1	2	1	6	2	7	4	2	2	4	5	4	7	7	5	6	2	2	5	7	3	1	4	1	1	2
R_27Co9zW0mLs4ejc	1	2		3	5	1		6	5	5	2	5	6	2	1	2	4	1	5	2	1	1	5	1	2	1	6	2	7	4	2	2	4	5	4	7	7	5	6	2	2	5	7	3	1	4	1	1	2
R_27Co9zW0mLs4ejc	1	2		3	5	1		6	5	5	2	5	6	2	1	2	4	1	5	2	1	1	5	1	2	1	6	2	7	4	2	2	4	5	4	7	7	5	6	2	2	5	7	3	1	4	1	1	2
R_27Co9zW0mLs4ejc	1	2		3	5	1		6	5	5	2	5	6	2	1	2	4	1	5	2	1	1	5	1	2	1	6	2	7	4	2	2	4	5	4	7	7	5	6	2	2	5	7	3	1	4	1	1	2
R_27Co9zW0mLs4ejc	1	2		3	5	1		6	5	5	2	5	6	2	1	2	4	1	5	2	1	1	5	1	2	1	6	2	7	4	2	2	4	5	4	7	7	5	6	2	2	5	7	3	1	4	1	1	2
R_27Co9zW0mLs4ejc	1	2		3	5	1		6	5	5	2	5	6	2	1	2	4	1	5	2	1	1	5	1	2	1	6	2	7	4	2	2	4	5	4	7	7	5	6	2	2	5	7	3	1	4	1	1	2
R_27Co9zW0mLs4ejc	1	2		3	5	1		6	5	5	2	5	6	2	1	2	4	1	5	2	1	1	5	1	2	1	6	2	7	4	2	2	4	5	4	7	7	5	6	2	2	5	7	3	1	4	1	1	2
R_27Co9zW0mLs4ejc	1	2		3	5	1		6	5	5	2	5	6	2	1	2	4	1	5	2	1	1	5	1	2	1	6	2	7	4	2	2	4	5	4	7	7	5	6	2	2	5	7	3	1	4	1	1	2
R_27Co9zW0mLs4ejc	1	2		3	5	1		6	5	5	2	5	6	2	1	2	4	1	5	2	1	1	5	1	2	1	6	2	7	4	2	2	4	5	4	7	7	5	6	2	2	5	7	3	1	4	1	1	2
R_27Co9zW0mLs4ejc	1	2		3	5	1		6	5	5	2	5	6	2	1	2	4	1	5	2	1	1	5	1	2	1	6	2	7	4	2	2	4	5	4	7	7	5	6	2	2	5	7	3	1	4	1	1	2
R_27Co9zW0mLs4ejc	1	2		3	5	1		6	5	5	2	5	6	2	1	2	4	1	5	2	1	1	5	1	2	1	6	2	7	4	2	2	4	5	4	7	7	5	6	2	2	5	7	3	1	4	1	1	2
R_27Co9zW0mLs4ejc	1	2		3	5	1		6	5	5	2	5	6	2	1	2	4	1	5	2	1	1	5	1	2	1	6	2	7	4	2	2	4	5	4	7	7	5	6	2	2	5	7	3	1	4	1	1	2
R_27Co9zW0mLs4ejc	1	2		3	5	1		6	5	5	2	5	6	2	1	2	4	1	5	2	1	1	5	1	2	1	6	2	7	4	2	2	4	5	4	7	7	5	6	2	2	5	7	3	1	4	1	1	2
R_27Co9zW0mLs4ejc	1	2		3	5	1		6	5	5	2	5	6	2	1	2	4	1	5	2	1	1	5	1	2	1	6	2	7	4	2	2	4	5	4	7	7	5	6	2	2	5	7	3	1	4	1	1	2
R_27Co9zW0mLs4ejc	1	2		3	5	1		6	5	5	2	5	6	2	1	2	4	1	5	2	1	1	5	1	2	1	6	2	7	4	2	2	4	5	4	7	7	5	6	2	2	5	7	3	1	4	1	1	2
R_27Co9zW0mLs4ejc	1	2		3	5	1		6	5	5	2	5	6	2	1	2	4	1	5	2	1	1	5	1	2	1	6	2	7	4	2	2	4	5	4	7	7	5	6	2	2	5	7	3	1	4	1	1	2
R_27Co9zW0mLs4ejc	1	2		3	5	1		6	5	5	2	5	6	2	1	2	4	1	5	2	1	1	5	1	2	1	6	2	7	4	2	2	4	5	4	7	7	5	6	2	2	5	7	3	1	4	1	1	2
R_27Co9zW0mLs4ejc	1	2		3	5	1		6	5	5	2	5	6	2	1	2	4	1	5	2	1	1	5	1	2	1	6	2	7	4	2	2	4	5	4	7	7	5	6	2	2	5	7	3	1	4	1	1	2
R_27Co9zW0mLs4ejc	1	2		3	5	1		6	5	5	2	5	6	2	1	2	4	1	5	2	1	1	5	1	2	1	6	2	7	4	2	2	4	5	4	7	7	5	6	2	2	5	7	3	1	4	1	1	2
R_3E3L6GYXKT7VNF7	1	1		2	3	1		4	5	4	2	6	6	6	2	7	5	3	5	4	2	3	5	6	2	2	1	1	3	6	3	1	1	7	7	7	6	6	6	2	7	7	7	6	2	4	4	2	2
R_3E3L6GYXKT7VNF7	1	1		2	3	1		4	5	4	2	6	6	6	2	7	5	3	5	4	2	3	5	6	2	2	1	1	3	6	3	1	1	7	7	7	6	6	6	2	7	7	7	6	2	4	4	2	2
R_3E3L6GYXKT7VNF7	1	1		2	3	1		4	5	4	2	6	6	6	2	7	5	3	5	4	2	3	5	6	2	2	1	1	3	6	3	1	1	7	7	7	6	6	6	2	7	7	7	6	2	4	4	2	2
R_3E3L6GYXKT7VNF7	1	1		2	3	1		4	5	4	2	6	6	6	2	7	5	3	5	4	2	3	5	6	2	2	1	1	3	6	3	1	1	7	7	7	6	6	6	2	7	7	7	6	2	4	4	2	2
R_2TuyYqHEbzRJtvL	1	1		2	3	1		1	7	7	7	7	7	7	7	7	4	3	7	5	5	5	6	5	5	4	2	5	3	6	2	2	2	5	5	5	6	6	6	3	6	6	7	6	1	1	1	1	1
R_2TuyYqHEbzRJtvL	1	1		2	3	1		1	7	7	7	7	7	7	7	7	4	3	7	5	5	5	6	5	5	4	2	5	3	6	2	2	2	5	5	5	6	6	6	3	6	6	7	6	1	1	1	1	1
R_2TuyYqHEbzRJtvL	1	1		2	3	1		1	7	7	7	7	7	7	7	7	4	3	7	5	5	5	6	5	5	4	2	5	3	6	2	2	2	5	5	5	6	6	6	3	6	6	7	6	1	1	1	1	1
R_2TuyYqHEbzRJtvL	1	1		2	3	1		1	7	7	7	7	7	7	7	7	4	3	7	5	5	5	6	5	5	4	2	5	3	6	2	2	2	5	5	5	6	6	6	3	6	6	7	6	1	1	1	1	1
R_2TuyYqHEbzRJtvL	1	1		2	3	1		1	7	7	7	7	7	7	7	7	4	3	7	5	5	5	6	5	5	4	2	5	3	6	2	2	2	5	5	5	6	6	6	3	6	6	7	6	1	1	1	1	1
R_2TuyYqHEbzRJtvL	1	1		2	3	1		1	7	7	7	7	7	7	7	7	4	3	7	5	5	5	6	5	5	4	2	5	3	6	2	2	2	5	5	5	6	6	6	3	6	6	7	6	1	1	1	1	1
R_2TuyYqHEbzRJtvL	1	1		2	3	1		1	7	7	7	7	7	7	7	7	4	3	7	5	5	5	6	5	5	4	2	5	3	6	2	2	2	5	5	5	6	6	6	3	6	6	7	6	1	1	1	1	1
R_2TuyYqHEbzRJtvL	1	1		2	3	1		1	7	7	7	7	7	7	7	7	4	3	7	5	5	5	6	5	5	4	2	5	3	6	2	2	2	5	5	5	6	6	6	3	6	6	7	6	1	1	1	1	1
R_2TuyYqHEbzRJtvL	1	1		2	3	1		1	7	7	7	7	7	7	7	7	4	3	7	5	5	5	6	5	5	4	2	5	3	6	2	2	2	5	5	5	6	6	6	3	6	6	7	6	1	1	1	1	1
R_2TuyYqHEbzRJtvL	1	1		2	3	1		1	7	7	7	7	7	7	7	7	4	3	7	5	5	5	6	5	5	4	2	5	3	6	2	2	2	5	5	5	6	6	6	3	6	6	7	6	1	1	1	1	1
R_2TuyYqHEbzRJtvL	1	1		2	3	1		1	7	7	7	7	7	7	7	7	4	3	7	5	5	5	6	5	5	4	2	5	3	6	2	2	2	5	5	5	6	6	6	3	6	6	7	6	1	1	1	1	1
R_2TuyYqHEbzRJtvL	1	1		2	3	1		1	7	7	7	7	7	7	7	7	4	3	7	5	5	5	6	5	5	4	2	5	3	6	2	2	2	5	5	5	6	6	6	3	6	6	7	6	1	1	1	1	1
R_2TuyYqHEbzRJtvL	1	1		2	3	1		1	7	7	7	7	7	7	7	7	4	3	7	5	5	5	6	5	5	4	2	5	3	6	2	2	2	5	5	5	6	6	6	3	6	6	7	6	1	1	1	1	1
R_2TuyYqHEbzRJtvL	1	1		2	3	1		1	7	7	7	7	7	7	7	7	4	3	7	5	5	5	6	5	5	4	2	5	3	6	2	2	2	5	5	5	6	6	6	3	6	6	7	6	1	1	1	1	1
R_2TuyYqHEbzRJtvL	1	1		2	3	1		1	7	7	7	7	7	7	7	7	4	3	7	5	5	5	6	5	5	4	2	5	3	6	2	2	2	5	5	5	6	6	6	3	6	6	7	6	1	1	1	1	1
R_2TuyYqHEbzRJtvL	1	1		2	3	1		1	7	7	7	7	7	7	7	7	4	3	7	5	5	5	6	5	5	4	2	5	3	6	2	2	2	5	5	5	6	6	6	3	6	6	7	6	1	1	1	1	1
R_2TuyYqHEbzRJtvL	1	1		2	3	1		1	7	7	7	7	7	7	7	7	4	3	7	5	5	5	6	5	5	4	2	5	3	6	2	2	2	5	5	5	6	6	6	3	6	6	7	6	1	1	1	1	1
R_2TuyYqHEbzRJtvL	1	1		2	3	1		1	7	7	7	7	7	7	7	7	4	3	7	5	5	5	6	5	5	4	2	5	3	6	2	2	2	5	5	5	6	6	6	3	6	6	7	6	1	1	1	1	1
R_2TuyYqHEbzRJtvL	1	1		2	3	1		1	7	7	7	7	7	7	7	7	4	3	7	5	5	5	6	5	5	4	2	5	3	6	2	2	2	5	5	5	6	6	6	3	6	6	7	6	1	1	1	1	1
R_2TuyYqHEbzRJtvL	1	1		2	3	1		1	7	7	7	7	7	7	7	7	4	3	7	5	5	5	6	5	5	4	2	5	3	6	2	2	2	5	5	5	6	6	6	3	6	6	7	6	1	1	1	1	1
R_2TuyYqHEbzRJtvL	1	1		2	3	1		1	7	7	7	7	7	7	7	7	4	3	7	5	5	5	6	5	5	4	2	5	3	6	2	2	2	5	5	5	6	6	6	3	6	6	7	6	1	1	1	1	1
R_2TuyYqHEbzRJtvL	1	1		2	3	1		1	7	7	7	7	7	7	7	7	4	3	7	5	5	5	6	5	5	4	2	5	3	6	2	2	2	5	5	5	6	6	6	3	6	6	7	6	1	1	1	1	1
R_2TuyYqHEbzRJtvL	1	1		2	3	1		1	7	7	7	7	7	7	7	7	4	3	7	5	5	5	6	5	5	4	2	5	3	6	2	2	2	5	5	5	6	6	6	3	6	6	7	6	1	1	1	1	1
R_2TuyYqHEbzRJtvL	1	1		2	3	1		1	7	7	7	7	7	7	7	7	4	3	7	5	5	5	6	5	5	4	2	5	3	6	2	2	2	5	5	5	6	6	6	3	6	6	7	6	1	1	1	1	1
R_2TuyYqHEbzRJtvL	1	1		2	3	1		1	7	7	7	7	7	7	7	7	4	3	7	5	5	5	6	5	5	4	2	5	3	6	2	2	2	5	5	5	6	6	6	3	6	6	7	6	1	1	1	1	1
R_2TuyYqHEbzRJtvL	1	1		2	3	1		1	7	7	7	7	7	7	7	7	4	3	7	5	5	5	6	5	5	4	2	5	3	6	2	2	2	5	5	5	6	6	6	3	6	6	7	6	1	1	1	1	1
R_2TuyYqHEbzRJtvL	1	1		2	3	1		1	7	7	7	7	7	7	7	7	4	3	7	5	5	5	6	5	5	4	2	5	3	6	2	2	2	5	5	5	6	6	6	3	6	6	7	6	1	1	1	1	1
R_2TuyYqHEbzRJtvL	1	1		2	3	1		1	7	7	7	7	7	7	7	7	4	3	7	5	5	5	6	5	5	4	2	5	3	6	2	2	2	5	5	5	6	6	6	3	6	6	7	6	1	1	1	1	1
R_2TuyYqHEbzRJtvL	1	1		2	3	1		1	7	7	7	7	7	7	7	7	4	3	7	5	5	5	6	5	5	4	2	5	3	6	2	2	2	5	5	5	6	6	6	3	6	6	7	6	1	1	1	1	1
R_2TuyYqHEbzRJtvL	1	1		2	3	1		1	7	7	7	7	7	7	7	7	4	3	7	5	5	5	6	5	5	4	2	5	3	6	2	2	2	5	5	5	6	6	6	3	6	6	7	6	1	1	1	1	1
R_1is26nj60SaZHOV	1	1		2	1	1		6	2	2	3	2	2	5	5	5	5	5	6	3	2	2	5	6	6	7	3	5	5	6	3	2	5	6	6	6	5	6	6	2	6	5	5	5	4	3	4	2	4
R_1is26nj60SaZHOV	1	1		2	1	1		6	2	2	3	2	2	5	5	5	5	5	6	3	2	2	5	6	6	7	3	5	5	6	3	2	5	6	6	6	5	6	6	2	6	5	5	5	4	3	4	2	4
R_1is26nj60SaZHOV	1	1		2	1	1		6	2	2	3	2	2	5	5	5	5	5	6	3	2	2	5	6	6	7	3	5	5	6	3	2	5	6	6	6	5	6	6	2	6	5	5	5	4	3	4	2	4
R_1is26nj60SaZHOV	1	1		2	1	1		6	2	2	3	2	2	5	5	5	5	5	6	3	2	2	5	6	6	7	3	5	5	6	3	2	5	6	6	6	5	6	6	2	6	5	5	5	4	3	4	2	4
R_1is26nj60SaZHOV	1	1		2	1	1		6	2	2	3	2	2	5	5	5	5	5	6	3	2	2	5	6	6	7	3	5	5	6	3	2	5	6	6	6	5	6	6	2	6	5	5	5	4	3	4	2	4
R_1is26nj60SaZHOV	1	1		2	1	1		6	2	2	3	2	2	5	5	5	5	5	6	3	2	2	5	6	6	7	3	5	5	6	3	2	5	6	6	6	5	6	6	2	6	5	5	5	4	3	4	2	4
R_1is26nj60SaZHOV	1	1		2	1	1		6	2	2	3	2	2	5	5	5	5	5	6	3	2	2	5	6	6	7	3	5	5	6	3	2	5	6	6	6	5	6	6	2	6	5	5	5	4	3	4	2	4
R_1is26nj60SaZHOV	1	1		2	1	1		6	2	2	3	2	2	5	5	5	5	5	6	3	2	2	5	6	6	7	3	5	5	6	3	2	5	6	6	6	5	6	6	2	6	5	5	5	4	3	4	2	4
R_1is26nj60SaZHOV	1	1		2	1	1		6	2	2	3	2	2	5	5	5	5	5	6	3	2	2	5	6	6	7	3	5	5	6	3	2	5	6	6	6	5	6	6	2	6	5	5	5	4	3	4	2	4
R_1is26nj60SaZHOV	1	1		2	1	1		6	2	2	3	2	2	5	5	5	5	5	6	3	2	2	5	6	6	7	3	5	5	6	3	2	5	6	6	6	5	6	6	2	6	5	5	5	4	3	4	2	4
R_1is26nj60SaZHOV	1	1		2	1	1		6	2	2	3	2	2	5	5	5	5	5	6	3	2	2	5	6	6	7	3	5	5	6	3	2	5	6	6	6	5	6	6	2	6	5	5	5	4	3	4	2	4
R_1is26nj60SaZHOV	1	1		2	1	1		6	2	2	3	2	2	5	5	5	5	5	6	3	2	2	5	6	6	7	3	5	5	6	3	2	5	6	6	6	5	6	6	2	6	5	5	5	4	3	4	2	4
R_1is26nj60SaZHOV	1	1		2	1	1		6	2	2	3	2	2	5	5	5	5	5	6	3	2	2	5	6	6	7	3	5	5	6	3	2	5	6	6	6	5	6	6	2	6	5	5	5	4	3	4	2	4
R_1is26nj60SaZHOV	1	1		2	1	1		6	2	2	3	2	2	5	5	5	5	5	6	3	2	2	5	6	6	7	3	5	5	6	3	2	5	6	6	6	5	6	6	2	6	5	5	5	4	3	4	2	4
R_1is26nj60SaZHOV	1	1		2	1	1		6	2	2	3	2	2	5	5	5	5	5	6	3	2	2	5	6	6	7	3	5	5	6	3	2	5	6	6	6	5	6	6	2	6	5	5	5	4	3	4	2	4
R_1is26nj60SaZHOV	1	1		2	1	1		6	2	2	3	2	2	5	5	5	5	5	6	3	2	2	5	6	6	7	3	5	5	6	3	2	5	6	6	6	5	6	6	2	6	5	5	5	4	3	4	2	4
R_1is26nj60SaZHOV	1	1		2	1	1		6	2	2	3	2	2	5	5	5	5	5	6	3	2	2	5	6	6	7	3	5	5	6	3	2	5	6	6	6	5	6	6	2	6	5	5	5	4	3	4	2	4
R_1is26nj60SaZHOV	1	1		2	1	1		6	2	2	3	2	2	5	5	5	5	5	6	3	2	2	5	6	6	7	3	5	5	6	3	2	5	6	6	6	5	6	6	2	6	5	5	5	4	3	4	2	4
R_1is26nj60SaZHOV	1	1		2	1	1		6	2	2	3	2	2	5	5	5	5	5	6	3	2	2	5	6	6	7	3	5	5	6	3	2	5	6	6	6	5	6	6	2	6	5	5	5	4	3	4	2	4
R_1is26nj60SaZHOV	1	1		2	1	1		6	2	2	3	2	2	5	5	5	5	5	6	3	2	2	5	6	6	7	3	5	5	6	3	2	5	6	6	6	5	6	6	2	6	5	5	5	4	3	4	2	4
R_1is26nj60SaZHOV	1	1		2	1	1		6	2	2	3	2	2	5	5	5	5	5	6	3	2	2	5	6	6	7	3	5	5	6	3	2	5	6	6	6	5	6	6	2	6	5	5	5	4	3	4	2	4
R_1is26nj60SaZHOV	1	1		2	1	1		6	2	2	3	2	2	5	5	5	5	5	6	3	2	2	5	6	6	7	3	5	5	6	3	2	5	6	6	6	5	6	6	2	6	5	5	5	4	3	4	2	4
R_1is26nj60SaZHOV	1	1		2	1	1		6	2	2	3	2	2	5	5	5	5	5	6	3	2	2	5	6	6	7	3	5	5	6	3	2	5	6	6	6	5	6	6	2	6	5	5	5	4	3	4	2	4
R_1is26nj60SaZHOV	1	1		2	1	1		6	2	2	3	2	2	5	5	5	5	5	6	3	2	2	5	6	6	7	3	5	5	6	3	2	5	6	6	6	5	6	6	2	6	5	5	5	4	3	4	2	4
R_1is26nj60SaZHOV	1	1		2	1	1		6	2	2	3	2	2	5	5	5	5	5	6	3	2	2	5	6	6	7	3	5	5	6	3	2	5	6	6	6	5	6	6	2	6	5	5	5	4	3	4	2	4
R_1is26nj60SaZHOV	1	1		2	1	1		6	2	2	3	2	2	5	5	5	5	5	6	3	2	2	5	6	6	7	3	5	5	6	3	2	5	6	6	6	5	6	6	2	6	5	5	5	4	3	4	2	4
R_1is26nj60SaZHOV	1	1		2	1	1		6	2	2	3	2	2	5	5	5	5	5	6	3	2	2	5	6	6	7	3	5	5	6	3	2	5	6	6	6	5	6	6	2	6	5	5	5	4	3	4	2	4
R_2f0vJUHmCnbyBM9	1	1		2	1	1		1	5	4	2	4	3	5	3	6	5	2	3	2	2	2	2	1	5	1	5	2	4	3	5	3	3	3	4	2	6	4	4	3	5	4	5	6	2	2	3	2	1
R_2f0vJUHmCnbyBM9	1	1		2	1	1		1	5	4	2	4	3	5	3	6	5	2	3	2	2	2	2	1	5	1	5	2	4	3	5	3	3	3	4	2	6	4	4	3	5	4	5	6	2	2	3	2	1
R_2f0vJUHmCnbyBM9	1	1		2	1	1		1	5	4	2	4	3	5	3	6	5	2	3	2	2	2	2	1	5	1	5	2	4	3	5	3	3	3	4	2	6	4	4	3	5	4	5	6	2	2	3	2	1
R_2f0vJUHmCnbyBM9	1	1		2	1	1		1	5	4	2	4	3	5	3	6	5	2	3	2	2	2	2	1	5	1	5	2	4	3	5	3	3	3	4	2	6	4	4	3	5	4	5	6	2	2	3	2	1
R_2f0vJUHmCnbyBM9	1	1		2	1	1		1	5	4	2	4	3	5	3	6	5	2	3	2	2	2	2	1	5	1	5	2	4	3	5	3	3	3	4	2	6	4	4	3	5	4	5	6	2	2	3	2	1
R_2f0vJUHmCnbyBM9	1	1		2	1	1		1	5	4	2	4	3	5	3	6	5	2	3	2	2	2	2	1	5	1	5	2	4	3	5	3	3	3	4	2	6	4	4	3	5	4	5	6	2	2	3	2	1
R_2f0vJUHmCnbyBM9	1	1		2	1	1		1	5	4	2	4	3	5	3	6	5	2	3	2	2	2	2	1	5	1	5	2	4	3	5	3	3	3	4	2	6	4	4	3	5	4	5	6	2	2	3	2	1
R_2f0vJUHmCnbyBM9	1	1		2	1	1		1	5	4	2	4	3	5	3	6	5	2	3	2	2	2	2	1	5	1	5	2	4	3	5	3	3	3	4	2	6	4	4	3	5	4	5	6	2	2	3	2	1
R_2f0vJUHmCnbyBM9	1	1		2	1	1		1	5	4	2	4	3	5	3	6	5	2	3	2	2	2	2	1	5	1	5	2	4	3	5	3	3	3	4	2	6	4	4	3	5	4	5	6	2	2	3	2	1
R_2f0vJUHmCnbyBM9	1	1		2	1	1		1	5	4	2	4	3	5	3	6	5	2	3	2	2	2	2	1	5	1	5	2	4	3	5	3	3	3	4	2	6	4	4	3	5	4	5	6	2	2	3	2	1
R_2f0vJUHmCnbyBM9	1	1		2	1	1		1	5	4	2	4	3	5	3	6	5	2	3	2	2	2	2	1	5	1	5	2	4	3	5	3	3	3	4	2	6	4	4	3	5	4	5	6	2	2	3	2	1
R_2f0vJUHmCnbyBM9	1	1		2	1	1		1	5	4	2	4	3	5	3	6	5	2	3	2	2	2	2	1	5	1	5	2	4	3	5	3	3	3	4	2	6	4	4	3	5	4	5	6	2	2	3	2	1
R_2f0vJUHmCnbyBM9	1	1		2	1	1		1	5	4	2	4	3	5	3	6	5	2	3	2	2	2	2	1	5	1	5	2	4	3	5	3	3	3	4	2	6	4	4	3	5	4	5	6	2	2	3	2	1
R_2f0vJUHmCnbyBM9	1	1		2	1	1		1	5	4	2	4	3	5	3	6	5	2	3	2	2	2	2	1	5	1	5	2	4	3	5	3	3	3	4	2	6	4	4	3	5	4	5	6	2	2	3	2	1
R_2f0vJUHmCnbyBM9	1	1		2	1	1		1	5	4	2	4	3	5	3	6	5	2	3	2	2	2	2	1	5	1	5	2	4	3	5	3	3	3	4	2	6	4	4	3	5	4	5	6	2	2	3	2	1
R_2f0vJUHmCnbyBM9	1	1		2	1	1		1	5	4	2	4	3	5	3	6	5	2	3	2	2	2	2	1	5	1	5	2	4	3	5	3	3	3	4	2	6	4	4	3	5	4	5	6	2	2	3	2	1
R_2f0vJUHmCnbyBM9	1	1		2	1	1		1	5	4	2	4	3	5	3	6	5	2	3	2	2	2	2	1	5	1	5	2	4	3	5	3	3	3	4	2	6	4	4	3	5	4	5	6	2	2	3	2	1
R_2f0vJUHmCnbyBM9	1	1		2	1	1		1	5	4	2	4	3	5	3	6	5	2	3	2	2	2	2	1	5	1	5	2	4	3	5	3	3	3	4	2	6	4	4	3	5	4	5	6	2	2	3	2	1
R_2f0vJUHmCnbyBM9	1	1		2	1	1		1	5	4	2	4	3	5	3	6	5	2	3	2	2	2	2	1	5	1	5	2	4	3	5	3	3	3	4	2	6	4	4	3	5	4	5	6	2	2	3	2	1
R_2f0vJUHmCnbyBM9	1	1		2	1	1		1	5	4	2	4	3	5	3	6	5	2	3	2	2	2	2	1	5	1	5	2	4	3	5	3	3	3	4	2	6	4	4	3	5	4	5	6	2	2	3	2	1
R_2f0vJUHmCnbyBM9	1	1		2	1	1		1	5	4	2	4	3	5	3	6	5	2	3	2	2	2	2	1	5	1	5	2	4	3	5	3	3	3	4	2	6	4	4	3	5	4	5	6	2	2	3	2	1
R_2f0vJUHmCnbyBM9	1	1		2	1	1		1	5	4	2	4	3	5	3	6	5	2	3	2	2	2	2	1	5	1	5	2	4	3	5	3	3	3	4	2	6	4	4	3	5	4	5	6	2	2	3	2	1
R_2f0vJUHmCnbyBM9	1	1		2	1	1		1	5	4	2	4	3	5	3	6	5	2	3	2	2	2	2	1	5	1	5	2	4	3	5	3	3	3	4	2	6	4	4	3	5	4	5	6	2	2	3	2	1
R_2f0vJUHmCnbyBM9	1	1		2	1	1		1	5	4	2	4	3	5	3	6	5	2	3	2	2	2	2	1	5	1	5	2	4	3	5	3	3	3	4	2	6	4	4	3	5	4	5	6	2	2	3	2	1
R_wTzkzvXtDt8bv57	1	1		2	1	1		6	6	6	6	7	7	6	2	6	2	2	5	5	2	5	7	4	6	3	6	5	6	5	5	5	5	5	5	5	5	4	6	2	6	6	6	6	2	2	2	1	4
R_wTzkzvXtDt8bv57	1	1		2	1	1		6	6	6	6	7	7	6	2	6	2	2	5	5	2	5	7	4	6	3	6	5	6	5	5	5	5	5	5	5	5	4	6	2	6	6	6	6	2	2	2	1	4
R_wTzkzvXtDt8bv57	1	1		2	1	1		6	6	6	6	7	7	6	2	6	2	2	5	5	2	5	7	4	6	3	6	5	6	5	5	5	5	5	5	5	5	4	6	2	6	6	6	6	2	2	2	1	4
R_wTzkzvXtDt8bv57	1	1		2	1	1		6	6	6	6	7	7	6	2	6	2	2	5	5	2	5	7	4	6	3	6	5	6	5	5	5	5	5	5	5	5	4	6	2	6	6	6	6	2	2	2	1	4
R_wTzkzvXtDt8bv57	1	1		2	1	1		6	6	6	6	7	7	6	2	6	2	2	5	5	2	5	7	4	6	3	6	5	6	5	5	5	5	5	5	5	5	4	6	2	6	6	6	6	2	2	2	1	4
R_wTzkzvXtDt8bv57	1	1		2	1	1		6	6	6	6	7	7	6	2	6	2	2	5	5	2	5	7	4	6	3	6	5	6	5	5	5	5	5	5	5	5	4	6	2	6	6	6	6	2	2	2	1	4
R_wTzkzvXtDt8bv57	1	1		2	1	1		6	6	6	6	7	7	6	2	6	2	2	5	5	2	5	7	4	6	3	6	5	6	5	5	5	5	5	5	5	5	4	6	2	6	6	6	6	2	2	2	1	4
R_wTzkzvXtDt8bv57	1	1		2	1	1		6	6	6	6	7	7	6	2	6	2	2	5	5	2	5	7	4	6	3	6	5	6	5	5	5	5	5	5	5	5	4	6	2	6	6	6	6	2	2	2	1	4
R_wTzkzvXtDt8bv57	1	1		2	1	1		6	6	6	6	7	7	6	2	6	2	2	5	5	2	5	7	4	6	3	6	5	6	5	5	5	5	5	5	5	5	4	6	2	6	6	6	6	2	2	2	1	4
R_wTzkzvXtDt8bv57	1	1		2	1	1		6	6	6	6	7	7	6	2	6	2	2	5	5	2	5	7	4	6	3	6	5	6	5	5	5	5	5	5	5	5	4	6	2	6	6	6	6	2	2	2	1	4
R_wTzkzvXtDt8bv57	1	1		2	1	1		6	6	6	6	7	7	6	2	6	2	2	5	5	2	5	7	4	6	3	6	5	6	5	5	5	5	5	5	5	5	4	6	2	6	6	6	6	2	2	2	1	4
R_wTzkzvXtDt8bv57	1	1		2	1	1		6	6	6	6	7	7	6	2	6	2	2	5	5	2	5	7	4	6	3	6	5	6	5	5	5	5	5	5	5	5	4	6	2	6	6	6	6	2	2	2	1	4
R_wTzkzvXtDt8bv57	1	1		2	1	1		6	6	6	6	7	7	6	2	6	2	2	5	5	2	5	7	4	6	3	6	5	6	5	5	5	5	5	5	5	5	4	6	2	6	6	6	6	2	2	2	1	4
R_wTzkzvXtDt8bv57	1	1		2	1	1		6	6	6	6	7	7	6	2	6	2	2	5	5	2	5	7	4	6	3	6	5	6	5	5	5	5	5	5	5	5	4	6	2	6	6	6	6	2	2	2	1	4
R_wTzkzvXtDt8bv57	1	1		2	1	1		6	6	6	6	7	7	6	2	6	2	2	5	5	2	5	7	4	6	3	6	5	6	5	5	5	5	5	5	5	5	4	6	2	6	6	6	6	2	2	2	1	4
R_wTzkzvXtDt8bv57	1	1		2	1	1		6	6	6	6	7	7	6	2	6	2	2	5	5	2	5	7	4	6	3	6	5	6	5	5	5	5	5	5	5	5	4	6	2	6	6	6	6	2	2	2	1	4
R_wTzkzvXtDt8bv57	1	1		2	1	1		6	6	6	6	7	7	6	2	6	2	2	5	5	2	5	7	4	6	3	6	5	6	5	5	5	5	5	5	5	5	4	6	2	6	6	6	6	2	2	2	1	4
R_wTzkzvXtDt8bv57	1	1		2	1	1		6	6	6	6	7	7	6	2	6	2	2	5	5	2	5	7	4	6	3	6	5	6	5	5	5	5	5	5	5	5	4	6	2	6	6	6	6	2	2	2	1	4
R_wTzkzvXtDt8bv57	1	1		2	1	1		6	6	6	6	7	7	6	2	6	2	2	5	5	2	5	7	4	6	3	6	5	6	5	5	5	5	5	5	5	5	4	6	2	6	6	6	6	2	2	2	1	4
R_wTzkzvXtDt8bv57	1	1		2	1	1		6	6	6	6	7	7	6	2	6	2	2	5	5	2	5	7	4	6	3	6	5	6	5	5	5	5	5	5	5	5	4	6	2	6	6	6	6	2	2	2	1	4
R_wTzkzvXtDt8bv57	1	1		2	1	1		6	6	6	6	7	7	6	2	6	2	2	5	5	2	5	7	4	6	3	6	5	6	5	5	5	5	5	5	5	5	4	6	2	6	6	6	6	2	2	2	1	4
R_wTzkzvXtDt8bv57	1	1		2	1	1		6	6	6	6	7	7	6	2	6	2	2	5	5	2	5	7	4	6	3	6	5	6	5	5	5	5	5	5	5	5	4	6	2	6	6	6	6	2	2	2	1	4
R_wTzkzvXtDt8bv57	1	1		2	1	1		6	6	6	6	7	7	6	2	6	2	2	5	5	2	5	7	4	6	3	6	5	6	5	5	5	5	5	5	5	5	4	6	2	6	6	6	6	2	2	2	1	4
R_wTzkzvXtDt8bv57	1	1		2	1	1		6	6	6	6	7	7	6	2	6	2	2	5	5	2	5	7	4	6	3	6	5	6	5	5	5	5	5	5	5	5	4	6	2	6	6	6	6	2	2	2	1	4
R_wTzkzvXtDt8bv57	1	1		2	1	1		6	6	6	6	7	7	6	2	6	2	2	5	5	2	5	7	4	6	3	6	5	6	5	5	5	5	5	5	5	5	4	6	2	6	6	6	6	2	2	2	1	4
R_wTzkzvXtDt8bv57	1	1		2	1	1		6	6	6	6	7	7	6	2	6	2	2	5	5	2	5	7	4	6	3	6	5	6	5	5	5	5	5	5	5	5	4	6	2	6	6	6	6	2	2	2	1	4
R_wTzkzvXtDt8bv57	1	1		2	1	1		6	6	6	6	7	7	6	2	6	2	2	5	5	2	5	7	4	6	3	6	5	6	5	5	5	5	5	5	5	5	4	6	2	6	6	6	6	2	2	2	1	4
R_wTzkzvXtDt8bv57	1	1		2	1	1		6	6	6	6	7	7	6	2	6	2	2	5	5	2	5	7	4	6	3	6	5	6	5	5	5	5	5	5	5	5	4	6	2	6	6	6	6	2	2	2	1	4
R_wTzkzvXtDt8bv57	1	1		2	1	1		6	6	6	6	7	7	6	2	6	2	2	5	5	2	5	7	4	6	3	6	5	6	5	5	5	5	5	5	5	5	4	6	2	6	6	6	6	2	2	2	1	4
R_wTzkzvXtDt8bv57	1	1		2	1	1		6	6	6	6	7	7	6	2	6	2	2	5	5	2	5	7	4	6	3	6	5	6	5	5	5	5	5	5	5	5	4	6	2	6	6	6	6	2	2	2	1	4
R_2h0WQBj1SJtv453	1	1		2	3	1		4	3	2	2	2	2	2	2	1	7	2	2	1	2	2	2	1	2	2	2	6	4	6	2	2	1	6	6	4	4	2	4	3	6	5	5	5	1	1	2	2	1
R_2h0WQBj1SJtv453	1	1		2	3	1		4	3	2	2	2	2	2	2	1	7	2	2	1	2	2	2	1	2	2	2	6	4	6	2	2	1	6	6	4	4	2	4	3	6	5	5	5	1	1	2	2	1
R_2h0WQBj1SJtv453	1	1		2	3	1		4	3	2	2	2	2	2	2	1	7	2	2	1	2	2	2	1	2	2	2	6	4	6	2	2	1	6	6	4	4	2	4	3	6	5	5	5	1	1	2	2	1
R_2h0WQBj1SJtv453	1	1		2	3	1		4	3	2	2	2	2	2	2	1	7	2	2	1	2	2	2	1	2	2	2	6	4	6	2	2	1	6	6	4	4	2	4	3	6	5	5	5	1	1	2	2	1
R_XLHBIRtj9sVLTq1	1	1		2	3	1		1	5	3	3	2	2	5	2	6	6	2	6	2	2	1	3	4	6	1	5	3	5	5	5	2	1	6	6	6	7	6	6	3	5	5	6	6	1	1	1	1	1
R_XLHBIRtj9sVLTq1	1	1		2	3	1		1	5	3	3	2	2	5	2	6	6	2	6	2	2	1	3	4	6	1	5	3	5	5	5	2	1	6	6	6	7	6	6	3	5	5	6	6	1	1	1	1	1
R_XLHBIRtj9sVLTq1	1	1		2	3	1		1	5	3	3	2	2	5	2	6	6	2	6	2	2	1	3	4	6	1	5	3	5	5	5	2	1	6	6	6	7	6	6	3	5	5	6	6	1	1	1	1	1
R_XLHBIRtj9sVLTq1	1	1		2	3	1		1	5	3	3	2	2	5	2	6	6	2	6	2	2	1	3	4	6	1	5	3	5	5	5	2	1	6	6	6	7	6	6	3	5	5	6	6	1	1	1	1	1
R_XLHBIRtj9sVLTq1	1	1		2	3	1		1	5	3	3	2	2	5	2	6	6	2	6	2	2	1	3	4	6	1	5	3	5	5	5	2	1	6	6	6	7	6	6	3	5	5	6	6	1	1	1	1	1
R_XLHBIRtj9sVLTq1	1	1		2	3	1		1	5	3	3	2	2	5	2	6	6	2	6	2	2	1	3	4	6	1	5	3	5	5	5	2	1	6	6	6	7	6	6	3	5	5	6	6	1	1	1	1	1
R_XLHBIRtj9sVLTq1	1	1		2	3	1		1	5	3	3	2	2	5	2	6	6	2	6	2	2	1	3	4	6	1	5	3	5	5	5	2	1	6	6	6	7	6	6	3	5	5	6	6	1	1	1	1	1
R_XLHBIRtj9sVLTq1	1	1		2	3	1		1	5	3	3	2	2	5	2	6	6	2	6	2	2	1	3	4	6	1	5	3	5	5	5	2	1	6	6	6	7	6	6	3	5	5	6	6	1	1	1	1	1
R_XLHBIRtj9sVLTq1	1	1		2	3	1		1	5	3	3	2	2	5	2	6	6	2	6	2	2	1	3	4	6	1	5	3	5	5	5	2	1	6	6	6	7	6	6	3	5	5	6	6	1	1	1	1	1
R_XLHBIRtj9sVLTq1	1	1		2	3	1		1	5	3	3	2	2	5	2	6	6	2	6	2	2	1	3	4	6	1	5	3	5	5	5	2	1	6	6	6	7	6	6	3	5	5	6	6	1	1	1	1	1
R_XLHBIRtj9sVLTq1	1	1		2	3	1		1	5	3	3	2	2	5	2	6	6	2	6	2	2	1	3	4	6	1	5	3	5	5	5	2	1	6	6	6	7	6	6	3	5	5	6	6	1	1	1	1	1
R_XLHBIRtj9sVLTq1	1	1		2	3	1		1	5	3	3	2	2	5	2	6	6	2	6	2	2	1	3	4	6	1	5	3	5	5	5	2	1	6	6	6	7	6	6	3	5	5	6	6	1	1	1	1	1
R_XLHBIRtj9sVLTq1	1	1		2	3	1		1	5	3	3	2	2	5	2	6	6	2	6	2	2	1	3	4	6	1	5	3	5	5	5	2	1	6	6	6	7	6	6	3	5	5	6	6	1	1	1	1	1
R_XLHBIRtj9sVLTq1	1	1		2	3	1		1	5	3	3	2	2	5	2	6	6	2	6	2	2	1	3	4	6	1	5	3	5	5	5	2	1	6	6	6	7	6	6	3	5	5	6	6	1	1	1	1	1
R_XLHBIRtj9sVLTq1	1	1		2	3	1		1	5	3	3	2	2	5	2	6	6	2	6	2	2	1	3	4	6	1	5	3	5	5	5	2	1	6	6	6	7	6	6	3	5	5	6	6	1	1	1	1	1
R_XLHBIRtj9sVLTq1	1	1		2	3	1		1	5	3	3	2	2	5	2	6	6	2	6	2	2	1	3	4	6	1	5	3	5	5	5	2	1	6	6	6	7	6	6	3	5	5	6	6	1	1	1	1	1
R_XLHBIRtj9sVLTq1	1	1		2	3	1		1	5	3	3	2	2	5	2	6	6	2	6	2	2	1	3	4	6	1	5	3	5	5	5	2	1	6	6	6	7	6	6	3	5	5	6	6	1	1	1	1	1
R_XLHBIRtj9sVLTq1	1	1		2	3	1		1	5	3	3	2	2	5	2	6	6	2	6	2	2	1	3	4	6	1	5	3	5	5	5	2	1	6	6	6	7	6	6	3	5	5	6	6	1	1	1	1	1
R_XLHBIRtj9sVLTq1	1	1		2	3	1		1	5	3	3	2	2	5	2	6	6	2	6	2	2	1	3	4	6	1	5	3	5	5	5	2	1	6	6	6	7	6	6	3	5	5	6	6	1	1	1	1	1
R_XLHBIRtj9sVLTq1	1	1		2	3	1		1	5	3	3	2	2	5	2	6	6	2	6	2	2	1	3	4	6	1	5	3	5	5	5	2	1	6	6	6	7	6	6	3	5	5	6	6	1	1	1	1	1
R_XLHBIRtj9sVLTq1	1	1		2	3	1		1	5	3	3	2	2	5	2	6	6	2	6	2	2	1	3	4	6	1	5	3	5	5	5	2	1	6	6	6	7	6	6	3	5	5	6	6	1	1	1	1	1
R_XLHBIRtj9sVLTq1	1	1		2	3	1		1	5	3	3	2	2	5	2	6	6	2	6	2	2	1	3	4	6	1	5	3	5	5	5	2	1	6	6	6	7	6	6	3	5	5	6	6	1	1	1	1	1
R_XLHBIRtj9sVLTq1	1	1		2	3	1		1	5	3	3	2	2	5	2	6	6	2	6	2	2	1	3	4	6	1	5	3	5	5	5	2	1	6	6	6	7	6	6	3	5	5	6	6	1	1	1	1	1
R_XLHBIRtj9sVLTq1	1	1		2	3	1		1	5	3	3	2	2	5	2	6	6	2	6	2	2	1	3	4	6	1	5	3	5	5	5	2	1	6	6	6	7	6	6	3	5	5	6	6	1	1	1	1	1
R_XLHBIRtj9sVLTq1	1	1		2	3	1		1	5	3	3	2	2	5	2	6	6	2	6	2	2	1	3	4	6	1	5	3	5	5	5	2	1	6	6	6	7	6	6	3	5	5	6	6	1	1	1	1	1
R_XLHBIRtj9sVLTq1	1	1		2	3	1		1	5	3	3	2	2	5	2	6	6	2	6	2	2	1	3	4	6	1	5	3	5	5	5	2	1	6	6	6	7	6	6	3	5	5	6	6	1	1	1	1	1
R_XLHBIRtj9sVLTq1	1	1		2	3	1		1	5	3	3	2	2	5	2	6	6	2	6	2	2	1	3	4	6	1	5	3	5	5	5	2	1	6	6	6	7	6	6	3	5	5	6	6	1	1	1	1	1
R_XLHBIRtj9sVLTq1	1	1		2	3	1		1	5	3	3	2	2	5	2	6	6	2	6	2	2	1	3	4	6	1	5	3	5	5	5	2	1	6	6	6	7	6	6	3	5	5	6	6	1	1	1	1	1
R_AHXpDAe75I4pri1	1	1		2	3	1		6	2	1	1	3	2	2	2	3	6	2	7	3	2	2	3	2	3	1	2	5	3	6	3	2	2	5	6	5	6	5	6	3	5	5	7	6	1	1	2	1	2
R_AHXpDAe75I4pri1	1	1		2	3	1		6	2	1	1	3	2	2	2	3	6	2	7	3	2	2	3	2	3	1	2	5	3	6	3	2	2	5	6	5	6	5	6	3	5	5	7	6	1	1	2	1	2
R_AHXpDAe75I4pri1	1	1		2	3	1		6	2	1	1	3	2	2	2	3	6	2	7	3	2	2	3	2	3	1	2	5	3	6	3	2	2	5	6	5	6	5	6	3	5	5	7	6	1	1	2	1	2
R_AHXpDAe75I4pri1	1	1		2	3	1		6	2	1	1	3	2	2	2	3	6	2	7	3	2	2	3	2	3	1	2	5	3	6	3	2	2	5	6	5	6	5	6	3	5	5	7	6	1	1	2	1	2
R_AHXpDAe75I4pri1	1	1		2	3	1		6	2	1	1	3	2	2	2	3	6	2	7	3	2	2	3	2	3	1	2	5	3	6	3	2	2	5	6	5	6	5	6	3	5	5	7	6	1	1	2	1	2
R_AHXpDAe75I4pri1	1	1		2	3	1		6	2	1	1	3	2	2	2	3	6	2	7	3	2	2	3	2	3	1	2	5	3	6	3	2	2	5	6	5	6	5	6	3	5	5	7	6	1	1	2	1	2
R_AHXpDAe75I4pri1	1	1		2	3	1		6	2	1	1	3	2	2	2	3	6	2	7	3	2	2	3	2	3	1	2	5	3	6	3	2	2	5	6	5	6	5	6	3	5	5	7	6	1	1	2	1	2
R_AHXpDAe75I4pri1	1	1		2	3	1		6	2	1	1	3	2	2	2	3	6	2	7	3	2	2	3	2	3	1	2	5	3	6	3	2	2	5	6	5	6	5	6	3	5	5	7	6	1	1	2	1	2
R_AHXpDAe75I4pri1	1	1		2	3	1		6	2	1	1	3	2	2	2	3	6	2	7	3	2	2	3	2	3	1	2	5	3	6	3	2	2	5	6	5	6	5	6	3	5	5	7	6	1	1	2	1	2
R_AHXpDAe75I4pri1	1	1		2	3	1		6	2	1	1	3	2	2	2	3	6	2	7	3	2	2	3	2	3	1	2	5	3	6	3	2	2	5	6	5	6	5	6	3	5	5	7	6	1	1	2	1	2
R_AHXpDAe75I4pri1	1	1		2	3	1		6	2	1	1	3	2	2	2	3	6	2	7	3	2	2	3	2	3	1	2	5	3	6	3	2	2	5	6	5	6	5	6	3	5	5	7	6	1	1	2	1	2
R_AHXpDAe75I4pri1	1	1		2	3	1		6	2	1	1	3	2	2	2	3	6	2	7	3	2	2	3	2	3	1	2	5	3	6	3	2	2	5	6	5	6	5	6	3	5	5	7	6	1	1	2	1	2
R_AHXpDAe75I4pri1	1	1		2	3	1		6	2	1	1	3	2	2	2	3	6	2	7	3	2	2	3	2	3	1	2	5	3	6	3	2	2	5	6	5	6	5	6	3	5	5	7	6	1	1	2	1	2
R_AHXpDAe75I4pri1	1	1		2	3	1		6	2	1	1	3	2	2	2	3	6	2	7	3	2	2	3	2	3	1	2	5	3	6	3	2	2	5	6	5	6	5	6	3	5	5	7	6	1	1	2	1	2
R_1KkhMRkogrksLuz	1	1		3	3	1		2	3	3	3	3	5	5	2	3	6	3	6	3	3	2	2	6	3	2	2	6	3	6	2	2	2	5	6	5	6	5	5	2	5	5	5	6	1	2	4	1	1
R_1KkhMRkogrksLuz	1	1		3	3	1		2	3	3	3	3	5	5	2	3	6	3	6	3	3	2	2	6	3	2	2	6	3	6	2	2	2	5	6	5	6	5	5	2	5	5	5	6	1	2	4	1	1
R_1KkhMRkogrksLuz	1	1		3	3	1		2	3	3	3	3	5	5	2	3	6	3	6	3	3	2	2	6	3	2	2	6	3	6	2	2	2	5	6	5	6	5	5	2	5	5	5	6	1	2	4	1	1
R_1KkhMRkogrksLuz	1	1		3	3	1		2	3	3	3	3	5	5	2	3	6	3	6	3	3	2	2	6	3	2	2	6	3	6	2	2	2	5	6	5	6	5	5	2	5	5	5	6	1	2	4	1	1
R_1KkhMRkogrksLuz	1	1		3	3	1		2	3	3	3	3	5	5	2	3	6	3	6	3	3	2	2	6	3	2	2	6	3	6	2	2	2	5	6	5	6	5	5	2	5	5	5	6	1	2	4	1	1
R_1KkhMRkogrksLuz	1	1		3	3	1		2	3	3	3	3	5	5	2	3	6	3	6	3	3	2	2	6	3	2	2	6	3	6	2	2	2	5	6	5	6	5	5	2	5	5	5	6	1	2	4	1	1
R_1KkhMRkogrksLuz	1	1		3	3	1		2	3	3	3	3	5	5	2	3	6	3	6	3	3	2	2	6	3	2	2	6	3	6	2	2	2	5	6	5	6	5	5	2	5	5	5	6	1	2	4	1	1
R_1KkhMRkogrksLuz	1	1		3	3	1		2	3	3	3	3	5	5	2	3	6	3	6	3	3	2	2	6	3	2	2	6	3	6	2	2	2	5	6	5	6	5	5	2	5	5	5	6	1	2	4	1	1
R_31u6VpTr7Tne9sJ	1	2		2	1	1		6	3	2	2	2	2	4	4	2	5	1	4	2	2	2	2	1	1	1	1	6	3	5	2	3	3	6	5	6	6	6	6	2	6	6	6	6	2	2	4	2	1
R_31u6VpTr7Tne9sJ	1	2		2	1	1		6	3	2	2	2	2	4	4	2	5	1	4	2	2	2	2	1	1	1	1	6	3	5	2	3	3	6	5	6	6	6	6	2	6	6	6	6	2	2	4	2	1
R_31u6VpTr7Tne9sJ	1	2		2	1	1		6	3	2	2	2	2	4	4	2	5	1	4	2	2	2	2	1	1	1	1	6	3	5	2	3	3	6	5	6	6	6	6	2	6	6	6	6	2	2	4	2	1
R_31u6VpTr7Tne9sJ	1	2		2	1	1		6	3	2	2	2	2	4	4	2	5	1	4	2	2	2	2	1	1	1	1	6	3	5	2	3	3	6	5	6	6	6	6	2	6	6	6	6	2	2	4	2	1
R_31u6VpTr7Tne9sJ	1	2		2	1	1		6	3	2	2	2	2	4	4	2	5	1	4	2	2	2	2	1	1	1	1	6	3	5	2	3	3	6	5	6	6	6	6	2	6	6	6	6	2	2	4	2	1
R_31u6VpTr7Tne9sJ	1	2		2	1	1		6	3	2	2	2	2	4	4	2	5	1	4	2	2	2	2	1	1	1	1	6	3	5	2	3	3	6	5	6	6	6	6	2	6	6	6	6	2	2	4	2	1
R_31u6VpTr7Tne9sJ	1	2		2	1	1		6	3	2	2	2	2	4	4	2	5	1	4	2	2	2	2	1	1	1	1	6	3	5	2	3	3	6	5	6	6	6	6	2	6	6	6	6	2	2	4	2	1
R_31u6VpTr7Tne9sJ	1	2		2	1	1		6	3	2	2	2	2	4	4	2	5	1	4	2	2	2	2	1	1	1	1	6	3	5	2	3	3	6	5	6	6	6	6	2	6	6	6	6	2	2	4	2	1
R_31u6VpTr7Tne9sJ	1	2		2	1	1		6	3	2	2	2	2	4	4	2	5	1	4	2	2	2	2	1	1	1	1	6	3	5	2	3	3	6	5	6	6	6	6	2	6	6	6	6	2	2	4	2	1
R_31u6VpTr7Tne9sJ	1	2		2	1	1		6	3	2	2	2	2	4	4	2	5	1	4	2	2	2	2	1	1	1	1	6	3	5	2	3	3	6	5	6	6	6	6	2	6	6	6	6	2	2	4	2	1
R_31u6VpTr7Tne9sJ	1	2		2	1	1		6	3	2	2	2	2	4	4	2	5	1	4	2	2	2	2	1	1	1	1	6	3	5	2	3	3	6	5	6	6	6	6	2	6	6	6	6	2	2	4	2	1
R_31u6VpTr7Tne9sJ	1	2		2	1	1		6	3	2	2	2	2	4	4	2	5	1	4	2	2	2	2	1	1	1	1	6	3	5	2	3	3	6	5	6	6	6	6	2	6	6	6	6	2	2	4	2	1
R_31u6VpTr7Tne9sJ	1	2		2	1	1		6	3	2	2	2	2	4	4	2	5	1	4	2	2	2	2	1	1	1	1	6	3	5	2	3	3	6	5	6	6	6	6	2	6	6	6	6	2	2	4	2	1
R_31u6VpTr7Tne9sJ	1	2		2	1	1		6	3	2	2	2	2	4	4	2	5	1	4	2	2	2	2	1	1	1	1	6	3	5	2	3	3	6	5	6	6	6	6	2	6	6	6	6	2	2	4	2	1
R_31u6VpTr7Tne9sJ	1	2		2	1	1		6	3	2	2	2	2	4	4	2	5	1	4	2	2	2	2	1	1	1	1	6	3	5	2	3	3	6	5	6	6	6	6	2	6	6	6	6	2	2	4	2	1
R_31u6VpTr7Tne9sJ	1	2		2	1	1		6	3	2	2	2	2	4	4	2	5	1	4	2	2	2	2	1	1	1	1	6	3	5	2	3	3	6	5	6	6	6	6	2	6	6	6	6	2	2	4	2	1
R_31u6VpTr7Tne9sJ	1	2		2	1	1		6	3	2	2	2	2	4	4	2	5	1	4	2	2	2	2	1	1	1	1	6	3	5	2	3	3	6	5	6	6	6	6	2	6	6	6	6	2	2	4	2	1
R_31u6VpTr7Tne9sJ	1	2		2	1	1		6	3	2	2	2	2	4	4	2	5	1	4	2	2	2	2	1	1	1	1	6	3	5	2	3	3	6	5	6	6	6	6	2	6	6	6	6	2	2	4	2	1
R_31u6VpTr7Tne9sJ	1	2		2	1	1		6	3	2	2	2	2	4	4	2	5	1	4	2	2	2	2	1	1	1	1	6	3	5	2	3	3	6	5	6	6	6	6	2	6	6	6	6	2	2	4	2	1
R_31u6VpTr7Tne9sJ	1	2		2	1	1		6	3	2	2	2	2	4	4	2	5	1	4	2	2	2	2	1	1	1	1	6	3	5	2	3	3	6	5	6	6	6	6	2	6	6	6	6	2	2	4	2	1
R_31u6VpTr7Tne9sJ	1	2		2	1	1		6	3	2	2	2	2	4	4	2	5	1	4	2	2	2	2	1	1	1	1	6	3	5	2	3	3	6	5	6	6	6	6	2	6	6	6	6	2	2	4	2	1
R_31u6VpTr7Tne9sJ	1	2		2	1	1		6	3	2	2	2	2	4	4	2	5	1	4	2	2	2	2	1	1	1	1	6	3	5	2	3	3	6	5	6	6	6	6	2	6	6	6	6	2	2	4	2	1
R_31u6VpTr7Tne9sJ	1	2		2	1	1		6	3	2	2	2	2	4	4	2	5	1	4	2	2	2	2	1	1	1	1	6	3	5	2	3	3	6	5	6	6	6	6	2	6	6	6	6	2	2	4	2	1
R_31u6VpTr7Tne9sJ	1	2		2	1	1		6	3	2	2	2	2	4	4	2	5	1	4	2	2	2	2	1	1	1	1	6	3	5	2	3	3	6	5	6	6	6	6	2	6	6	6	6	2	2	4	2	1
R_31u6VpTr7Tne9sJ	1	2		2	1	1		6	3	2	2	2	2	4	4	2	5	1	4	2	2	2	2	1	1	1	1	6	3	5	2	3	3	6	5	6	6	6	6	2	6	6	6	6	2	2	4	2	1
R_31u6VpTr7Tne9sJ	1	2		2	1	1		6	3	2	2	2	2	4	4	2	5	1	4	2	2	2	2	1	1	1	1	6	3	5	2	3	3	6	5	6	6	6	6	2	6	6	6	6	2	2	4	2	1
R_31u6VpTr7Tne9sJ	1	2		2	1	1		6	3	2	2	2	2	4	4	2	5	1	4	2	2	2	2	1	1	1	1	6	3	5	2	3	3	6	5	6	6	6	6	2	6	6	6	6	2	2	4	2	1
R_31u6VpTr7Tne9sJ	1	2		2	1	1		6	3	2	2	2	2	4	4	2	5	1	4	2	2	2	2	1	1	1	1	6	3	5	2	3	3	6	5	6	6	6	6	2	6	6	6	6	2	2	4	2	1
R_31u6VpTr7Tne9sJ	1	2		2	1	1		6	3	2	2	2	2	4	4	2	5	1	4	2	2	2	2	1	1	1	1	6	3	5	2	3	3	6	5	6	6	6	6	2	6	6	6	6	2	2	4	2	1
R_31u6VpTr7Tne9sJ	1	2		2	1	1		6	3	2	2	2	2	4	4	2	5	1	4	2	2	2	2	1	1	1	1	6	3	5	2	3	3	6	5	6	6	6	6	2	6	6	6	6	2	2	4	2	1
R_31u6VpTr7Tne9sJ	1	2		2	1	1		6	3	2	2	2	2	4	4	2	5	1	4	2	2	2	2	1	1	1	1	6	3	5	2	3	3	6	5	6	6	6	6	2	6	6	6	6	2	2	4	2	1
R_31u6VpTr7Tne9sJ	1	2		2	1	1		6	3	2	2	2	2	4	4	2	5	1	4	2	2	2	2	1	1	1	1	6	3	5	2	3	3	6	5	6	6	6	6	2	6	6	6	6	2	2	4	2	1
R_31u6VpTr7Tne9sJ	1	2		2	1	1		6	3	2	2	2	2	4	4	2	5	1	4	2	2	2	2	1	1	1	1	6	3	5	2	3	3	6	5	6	6	6	6	2	6	6	6	6	2	2	4	2	1
R_31u6VpTr7Tne9sJ	1	2		2	1	1		6	3	2	2	2	2	4	4	2	5	1	4	2	2	2	2	1	1	1	1	6	3	5	2	3	3	6	5	6	6	6	6	2	6	6	6	6	2	2	4	2	1
R_R8JexSdEzowEreN	1	1		2	3	1		5	5	2	3	5	5	3	2	6	6	3	6	2	2	2	3	3	5	2	3	6	6	6	2	2	2	7	6	7	6	5	6	5	6	6	6	5	2	1	4	1	2
R_R8JexSdEzowEreN	1	1		2	3	1		5	5	2	3	5	5	3	2	6	6	3	6	2	2	2	3	3	5	2	3	6	6	6	2	2	2	7	6	7	6	5	6	5	6	6	6	5	2	1	4	1	2
R_R8JexSdEzowEreN	1	1		2	3	1		5	5	2	3	5	5	3	2	6	6	3	6	2	2	2	3	3	5	2	3	6	6	6	2	2	2	7	6	7	6	5	6	5	6	6	6	5	2	1	4	1	2
R_R8JexSdEzowEreN	1	1		2	3	1		5	5	2	3	5	5	3	2	6	6	3	6	2	2	2	3	3	5	2	3	6	6	6	2	2	2	7	6	7	6	5	6	5	6	6	6	5	2	1	4	1	2
R_R8JexSdEzowEreN	1	1		2	3	1		5	5	2	3	5	5	3	2	6	6	3	6	2	2	2	3	3	5	2	3	6	6	6	2	2	2	7	6	7	6	5	6	5	6	6	6	5	2	1	4	1	2
R_R8JexSdEzowEreN	1	1		2	3	1		5	5	2	3	5	5	3	2	6	6	3	6	2	2	2	3	3	5	2	3	6	6	6	2	2	2	7	6	7	6	5	6	5	6	6	6	5	2	1	4	1	2
R_R8JexSdEzowEreN	1	1		2	3	1		5	5	2	3	5	5	3	2	6	6	3	6	2	2	2	3	3	5	2	3	6	6	6	2	2	2	7	6	7	6	5	6	5	6	6	6	5	2	1	4	1	2
R_R8JexSdEzowEreN	1	1		2	3	1		5	5	2	3	5	5	3	2	6	6	3	6	2	2	2	3	3	5	2	3	6	6	6	2	2	2	7	6	7	6	5	6	5	6	6	6	5	2	1	4	1	2
R_R8JexSdEzowEreN	1	1		2	3	1		5	5	2	3	5	5	3	2	6	6	3	6	2	2	2	3	3	5	2	3	6	6	6	2	2	2	7	6	7	6	5	6	5	6	6	6	5	2	1	4	1	2
R_R8JexSdEzowEreN	1	1		2	3	1		5	5	2	3	5	5	3	2	6	6	3	6	2	2	2	3	3	5	2	3	6	6	6	2	2	2	7	6	7	6	5	6	5	6	6	6	5	2	1	4	1	2
R_R8JexSdEzowEreN	1	1		2	3	1		5	5	2	3	5	5	3	2	6	6	3	6	2	2	2	3	3	5	2	3	6	6	6	2	2	2	7	6	7	6	5	6	5	6	6	6	5	2	1	4	1	2
R_R8JexSdEzowEreN	1	1		2	3	1		5	5	2	3	5	5	3	2	6	6	3	6	2	2	2	3	3	5	2	3	6	6	6	2	2	2	7	6	7	6	5	6	5	6	6	6	5	2	1	4	1	2
R_R8JexSdEzowEreN	1	1		2	3	1		5	5	2	3	5	5	3	2	6	6	3	6	2	2	2	3	3	5	2	3	6	6	6	2	2	2	7	6	7	6	5	6	5	6	6	6	5	2	1	4	1	2
R_R8JexSdEzowEreN	1	1		2	3	1		5	5	2	3	5	5	3	2	6	6	3	6	2	2	2	3	3	5	2	3	6	6	6	2	2	2	7	6	7	6	5	6	5	6	6	6	5	2	1	4	1	2
R_R8JexSdEzowEreN	1	1		2	3	1		5	5	2	3	5	5	3	2	6	6	3	6	2	2	2	3	3	5	2	3	6	6	6	2	2	2	7	6	7	6	5	6	5	6	6	6	5	2	1	4	1	2
R_R8JexSdEzowEreN	1	1		2	3	1		5	5	2	3	5	5	3	2	6	6	3	6	2	2	2	3	3	5	2	3	6	6	6	2	2	2	7	6	7	6	5	6	5	6	6	6	5	2	1	4	1	2
R_R8JexSdEzowEreN	1	1		2	3	1		5	5	2	3	5	5	3	2	6	6	3	6	2	2	2	3	3	5	2	3	6	6	6	2	2	2	7	6	7	6	5	6	5	6	6	6	5	2	1	4	1	2
R_R8JexSdEzowEreN	1	1		2	3	1		5	5	2	3	5	5	3	2	6	6	3	6	2	2	2	3	3	5	2	3	6	6	6	2	2	2	7	6	7	6	5	6	5	6	6	6	5	2	1	4	1	2
R_R8JexSdEzowEreN	1	1		2	3	1		5	5	2	3	5	5	3	2	6	6	3	6	2	2	2	3	3	5	2	3	6	6	6	2	2	2	7	6	7	6	5	6	5	6	6	6	5	2	1	4	1	2
R_R8JexSdEzowEreN	1	1		2	3	1		5	5	2	3	5	5	3	2	6	6	3	6	2	2	2	3	3	5	2	3	6	6	6	2	2	2	7	6	7	6	5	6	5	6	6	6	5	2	1	4	1	2
R_R8JexSdEzowEreN	1	1		2	3	1		5	5	2	3	5	5	3	2	6	6	3	6	2	2	2	3	3	5	2	3	6	6	6	2	2	2	7	6	7	6	5	6	5	6	6	6	5	2	1	4	1	2
R_R8JexSdEzowEreN	1	1		2	3	1		5	5	2	3	5	5	3	2	6	6	3	6	2	2	2	3	3	5	2	3	6	6	6	2	2	2	7	6	7	6	5	6	5	6	6	6	5	2	1	4	1	2
R_R8JexSdEzowEreN	1	1		2	3	1		5	5	2	3	5	5	3	2	6	6	3	6	2	2	2	3	3	5	2	3	6	6	6	2	2	2	7	6	7	6	5	6	5	6	6	6	5	2	1	4	1	2
R_R8JexSdEzowEreN	1	1		2	3	1		5	5	2	3	5	5	3	2	6	6	3	6	2	2	2	3	3	5	2	3	6	6	6	2	2	2	7	6	7	6	5	6	5	6	6	6	5	2	1	4	1	2
R_3feHAzHBb8r4ecG	1	2		3	3	6		5	6	6	6	5	5	5	4	6	3	4	1	3	7	7	7	5	7	7	7	5	4	4	5	4	4	3	3	5	7	4	6	4	2	3	6	2	1	1	1	1	1
R_3feHAzHBb8r4ecG	1	2		3	3	6		5	6	6	6	5	5	5	4	6	3	4	1	3	7	7	7	5	7	7	7	5	4	4	5	4	4	3	3	5	7	4	6	4	2	3	6	2	1	1	1	1	1
R_3feHAzHBb8r4ecG	1	2		3	3	6		5	6	6	6	5	5	5	4	6	3	4	1	3	7	7	7	5	7	7	7	5	4	4	5	4	4	3	3	5	7	4	6	4	2	3	6	2	1	1	1	1	1
R_3feHAzHBb8r4ecG	1	2		3	3	6		5	6	6	6	5	5	5	4	6	3	4	1	3	7	7	7	5	7	7	7	5	4	4	5	4	4	3	3	5	7	4	6	4	2	3	6	2	1	1	1	1	1
R_3feHAzHBb8r4ecG	1	2		3	3	6		5	6	6	6	5	5	5	4	6	3	4	1	3	7	7	7	5	7	7	7	5	4	4	5	4	4	3	3	5	7	4	6	4	2	3	6	2	1	1	1	1	1
R_3feHAzHBb8r4ecG	1	2		3	3	6		5	6	6	6	5	5	5	4	6	3	4	1	3	7	7	7	5	7	7	7	5	4	4	5	4	4	3	3	5	7	4	6	4	2	3	6	2	1	1	1	1	1
R_3feHAzHBb8r4ecG	1	2		3	3	6		5	6	6	6	5	5	5	4	6	3	4	1	3	7	7	7	5	7	7	7	5	4	4	5	4	4	3	3	5	7	4	6	4	2	3	6	2	1	1	1	1	1
R_3feHAzHBb8r4ecG	1	2		3	3	6		5	6	6	6	5	5	5	4	6	3	4	1	3	7	7	7	5	7	7	7	5	4	4	5	4	4	3	3	5	7	4	6	4	2	3	6	2	1	1	1	1	1
R_3feHAzHBb8r4ecG	1	2		3	3	6		5	6	6	6	5	5	5	4	6	3	4	1	3	7	7	7	5	7	7	7	5	4	4	5	4	4	3	3	5	7	4	6	4	2	3	6	2	1	1	1	1	1
R_3feHAzHBb8r4ecG	1	2		3	3	6		5	6	6	6	5	5	5	4	6	3	4	1	3	7	7	7	5	7	7	7	5	4	4	5	4	4	3	3	5	7	4	6	4	2	3	6	2	1	1	1	1	1
R_3feHAzHBb8r4ecG	1	2		3	3	6		5	6	6	6	5	5	5	4	6	3	4	1	3	7	7	7	5	7	7	7	5	4	4	5	4	4	3	3	5	7	4	6	4	2	3	6	2	1	1	1	1	1
R_3feHAzHBb8r4ecG	1	2		3	3	6		5	6	6	6	5	5	5	4	6	3	4	1	3	7	7	7	5	7	7	7	5	4	4	5	4	4	3	3	5	7	4	6	4	2	3	6	2	1	1	1	1	1
R_3feHAzHBb8r4ecG	1	2		3	3	6		5	6	6	6	5	5	5	4	6	3	4	1	3	7	7	7	5	7	7	7	5	4	4	5	4	4	3	3	5	7	4	6	4	2	3	6	2	1	1	1	1	1
R_3feHAzHBb8r4ecG	1	2		3	3	6		5	6	6	6	5	5	5	4	6	3	4	1	3	7	7	7	5	7	7	7	5	4	4	5	4	4	3	3	5	7	4	6	4	2	3	6	2	1	1	1	1	1
R_3feHAzHBb8r4ecG	1	2		3	3	6		5	6	6	6	5	5	5	4	6	3	4	1	3	7	7	7	5	7	7	7	5	4	4	5	4	4	3	3	5	7	4	6	4	2	3	6	2	1	1	1	1	1
R_3feHAzHBb8r4ecG	1	2		3	3	6		5	6	6	6	5	5	5	4	6	3	4	1	3	7	7	7	5	7	7	7	5	4	4	5	4	4	3	3	5	7	4	6	4	2	3	6	2	1	1	1	1	1
R_3feHAzHBb8r4ecG	1	2		3	3	6		5	6	6	6	5	5	5	4	6	3	4	1	3	7	7	7	5	7	7	7	5	4	4	5	4	4	3	3	5	7	4	6	4	2	3	6	2	1	1	1	1	1
R_3feHAzHBb8r4ecG	1	2		3	3	6		5	6	6	6	5	5	5	4	6	3	4	1	3	7	7	7	5	7	7	7	5	4	4	5	4	4	3	3	5	7	4	6	4	2	3	6	2	1	1	1	1	1
R_3feHAzHBb8r4ecG	1	2		3	3	6		5	6	6	6	5	5	5	4	6	3	4	1	3	7	7	7	5	7	7	7	5	4	4	5	4	4	3	3	5	7	4	6	4	2	3	6	2	1	1	1	1	1
R_3feHAzHBb8r4ecG	1	2		3	3	6		5	6	6	6	5	5	5	4	6	3	4	1	3	7	7	7	5	7	7	7	5	4	4	5	4	4	3	3	5	7	4	6	4	2	3	6	2	1	1	1	1	1
R_3feHAzHBb8r4ecG	1	2		3	3	6		5	6	6	6	5	5	5	4	6	3	4	1	3	7	7	7	5	7	7	7	5	4	4	5	4	4	3	3	5	7	4	6	4	2	3	6	2	1	1	1	1	1
R_3feHAzHBb8r4ecG	1	2		3	3	6		5	6	6	6	5	5	5	4	6	3	4	1	3	7	7	7	5	7	7	7	5	4	4	5	4	4	3	3	5	7	4	6	4	2	3	6	2	1	1	1	1	1
R_3feHAzHBb8r4ecG	1	2		3	3	6		5	6	6	6	5	5	5	4	6	3	4	1	3	7	7	7	5	7	7	7	5	4	4	5	4	4	3	3	5	7	4	6	4	2	3	6	2	1	1	1	1	1
R_3feHAzHBb8r4ecG	1	2		3	3	6		5	6	6	6	5	5	5	4	6	3	4	1	3	7	7	7	5	7	7	7	5	4	4	5	4	4	3	3	5	7	4	6	4	2	3	6	2	1	1	1	1	1
R_3feHAzHBb8r4ecG	1	2		3	3	6		5	6	6	6	5	5	5	4	6	3	4	1	3	7	7	7	5	7	7	7	5	4	4	5	4	4	3	3	5	7	4	6	4	2	3	6	2	1	1	1	1	1
R_3feHAzHBb8r4ecG	1	2		3	3	6		5	6	6	6	5	5	5	4	6	3	4	1	3	7	7	7	5	7	7	7	5	4	4	5	4	4	3	3	5	7	4	6	4	2	3	6	2	1	1	1	1	1
R_3feHAzHBb8r4ecG	1	2		3	3	6		5	6	6	6	5	5	5	4	6	3	4	1	3	7	7	7	5	7	7	7	5	4	4	5	4	4	3	3	5	7	4	6	4	2	3	6	2	1	1	1	1	1
R_3feHAzHBb8r4ecG	1	2		3	3	6		5	6	6	6	5	5	5	4	6	3	4	1	3	7	7	7	5	7	7	7	5	4	4	5	4	4	3	3	5	7	4	6	4	2	3	6	2	1	1	1	1	1
R_2YkP4gDr7KDkHzR	1	1		2	1	1		2	6	6	6	6	7	5	3	5	2	3	2	2	1	2	6	3	6	1	4	4	1	7	2	1	1	5	6	7	5	7	7	2	7	7	6	5	3	4	1	1	2
R_2YkP4gDr7KDkHzR	1	1		2	1	1		2	6	6	6	6	7	5	3	5	2	3	2	2	1	2	6	3	6	1	4	4	1	7	2	1	1	5	6	7	5	7	7	2	7	7	6	5	3	4	1	1	2
R_2YkP4gDr7KDkHzR	1	1		2	1	1		2	6	6	6	6	7	5	3	5	2	3	2	2	1	2	6	3	6	1	4	4	1	7	2	1	1	5	6	7	5	7	7	2	7	7	6	5	3	4	1	1	2
R_2YkP4gDr7KDkHzR	1	1		2	1	1		2	6	6	6	6	7	5	3	5	2	3	2	2	1	2	6	3	6	1	4	4	1	7	2	1	1	5	6	7	5	7	7	2	7	7	6	5	3	4	1	1	2
R_2YkP4gDr7KDkHzR	1	1		2	1	1		2	6	6	6	6	7	5	3	5	2	3	2	2	1	2	6	3	6	1	4	4	1	7	2	1	1	5	6	7	5	7	7	2	7	7	6	5	3	4	1	1	2
R_2YkP4gDr7KDkHzR	1	1		2	1	1		2	6	6	6	6	7	5	3	5	2	3	2	2	1	2	6	3	6	1	4	4	1	7	2	1	1	5	6	7	5	7	7	2	7	7	6	5	3	4	1	1	2
R_2YkP4gDr7KDkHzR	1	1		2	1	1		2	6	6	6	6	7	5	3	5	2	3	2	2	1	2	6	3	6	1	4	4	1	7	2	1	1	5	6	7	5	7	7	2	7	7	6	5	3	4	1	1	2
R_2YkP4gDr7KDkHzR	1	1		2	1	1		2	6	6	6	6	7	5	3	5	2	3	2	2	1	2	6	3	6	1	4	4	1	7	2	1	1	5	6	7	5	7	7	2	7	7	6	5	3	4	1	1	2
R_2YkP4gDr7KDkHzR	1	1		2	1	1		2	6	6	6	6	7	5	3	5	2	3	2	2	1	2	6	3	6	1	4	4	1	7	2	1	1	5	6	7	5	7	7	2	7	7	6	5	3	4	1	1	2
R_2YkP4gDr7KDkHzR	1	1		2	1	1		2	6	6	6	6	7	5	3	5	2	3	2	2	1	2	6	3	6	1	4	4	1	7	2	1	1	5	6	7	5	7	7	2	7	7	6	5	3	4	1	1	2
R_2YkP4gDr7KDkHzR	1	1		2	1	1		2	6	6	6	6	7	5	3	5	2	3	2	2	1	2	6	3	6	1	4	4	1	7	2	1	1	5	6	7	5	7	7	2	7	7	6	5	3	4	1	1	2
R_2YkP4gDr7KDkHzR	1	1		2	1	1		2	6	6	6	6	7	5	3	5	2	3	2	2	1	2	6	3	6	1	4	4	1	7	2	1	1	5	6	7	5	7	7	2	7	7	6	5	3	4	1	1	2
R_2YkP4gDr7KDkHzR	1	1		2	1	1		2	6	6	6	6	7	5	3	5	2	3	2	2	1	2	6	3	6	1	4	4	1	7	2	1	1	5	6	7	5	7	7	2	7	7	6	5	3	4	1	1	2
R_2YkP4gDr7KDkHzR	1	1		2	1	1		2	6	6	6	6	7	5	3	5	2	3	2	2	1	2	6	3	6	1	4	4	1	7	2	1	1	5	6	7	5	7	7	2	7	7	6	5	3	4	1	1	2
R_2YkP4gDr7KDkHzR	1	1		2	1	1		2	6	6	6	6	7	5	3	5	2	3	2	2	1	2	6	3	6	1	4	4	1	7	2	1	1	5	6	7	5	7	7	2	7	7	6	5	3	4	1	1	2
R_2YkP4gDr7KDkHzR	1	1		2	1	1		2	6	6	6	6	7	5	3	5	2	3	2	2	1	2	6	3	6	1	4	4	1	7	2	1	1	5	6	7	5	7	7	2	7	7	6	5	3	4	1	1	2
R_2YkP4gDr7KDkHzR	1	1		2	1	1		2	6	6	6	6	7	5	3	5	2	3	2	2	1	2	6	3	6	1	4	4	1	7	2	1	1	5	6	7	5	7	7	2	7	7	6	5	3	4	1	1	2
R_2wcnYiKxHG8gHMl	1	2		4	5	1		4	7	6	5	6	6	6	5	5	5	1	5	3	6	4	7	5	1	1	1	7	5	7	1	2	1	6	6	7	6	6	7	1	4	6	7	6	1	1	4	1	1
R_2wcnYiKxHG8gHMl	1	2		4	5	1		4	7	6	5	6	6	6	5	5	5	1	5	3	6	4	7	5	1	1	1	7	5	7	1	2	1	6	6	7	6	6	7	1	4	6	7	6	1	1	4	1	1
R_2wcnYiKxHG8gHMl	1	2		4	5	1		4	7	6	5	6	6	6	5	5	5	1	5	3	6	4	7	5	1	1	1	7	5	7	1	2	1	6	6	7	6	6	7	1	4	6	7	6	1	1	4	1	1
R_2wcnYiKxHG8gHMl	1	2		4	5	1		4	7	6	5	6	6	6	5	5	5	1	5	3	6	4	7	5	1	1	1	7	5	7	1	2	1	6	6	7	6	6	7	1	4	6	7	6	1	1	4	1	1
R_2wcnYiKxHG8gHMl	1	2		4	5	1		4	7	6	5	6	6	6	5	5	5	1	5	3	6	4	7	5	1	1	1	7	5	7	1	2	1	6	6	7	6	6	7	1	4	6	7	6	1	1	4	1	1
R_2wcnYiKxHG8gHMl	1	2		4	5	1		4	7	6	5	6	6	6	5	5	5	1	5	3	6	4	7	5	1	1	1	7	5	7	1	2	1	6	6	7	6	6	7	1	4	6	7	6	1	1	4	1	1
R_2wcnYiKxHG8gHMl	1	2		4	5	1		4	7	6	5	6	6	6	5	5	5	1	5	3	6	4	7	5	1	1	1	7	5	7	1	2	1	6	6	7	6	6	7	1	4	6	7	6	1	1	4	1	1
R_2wcnYiKxHG8gHMl	1	2		4	5	1		4	7	6	5	6	6	6	5	5	5	1	5	3	6	4	7	5	1	1	1	7	5	7	1	2	1	6	6	7	6	6	7	1	4	6	7	6	1	1	4	1	1
R_2wcnYiKxHG8gHMl	1	2		4	5	1		4	7	6	5	6	6	6	5	5	5	1	5	3	6	4	7	5	1	1	1	7	5	7	1	2	1	6	6	7	6	6	7	1	4	6	7	6	1	1	4	1	1
R_6PsbV88AmvRpsVr	1	2		3	1	1		6	5	4	4	5	5	3	5	5	6	2	6	2	2	4	2	6	3	2	2	7	2	6	1	2	2	6	6	6	6	6	5	3	6	6	6	5	3	3	1	1	4
R_6PsbV88AmvRpsVr	1	2		3	1	1		6	5	4	4	5	5	3	5	5	6	2	6	2	2	4	2	6	3	2	2	7	2	6	1	2	2	6	6	6	6	6	5	3	6	6	6	5	3	3	1	1	4
R_6PsbV88AmvRpsVr	1	2		3	1	1		6	5	4	4	5	5	3	5	5	6	2	6	2	2	4	2	6	3	2	2	7	2	6	1	2	2	6	6	6	6	6	5	3	6	6	6	5	3	3	1	1	4
R_6PsbV88AmvRpsVr	1	2		3	1	1		6	5	4	4	5	5	3	5	5	6	2	6	2	2	4	2	6	3	2	2	7	2	6	1	2	2	6	6	6	6	6	5	3	6	6	6	5	3	3	1	1	4
R_6PsbV88AmvRpsVr	1	2		3	1	1		6	5	4	4	5	5	3	5	5	6	2	6	2	2	4	2	6	3	2	2	7	2	6	1	2	2	6	6	6	6	6	5	3	6	6	6	5	3	3	1	1	4
R_6PsbV88AmvRpsVr	1	2		3	1	1		6	5	4	4	5	5	3	5	5	6	2	6	2	2	4	2	6	3	2	2	7	2	6	1	2	2	6	6	6	6	6	5	3	6	6	6	5	3	3	1	1	4
R_6PsbV88AmvRpsVr	1	2		3	1	1		6	5	4	4	5	5	3	5	5	6	2	6	2	2	4	2	6	3	2	2	7	2	6	1	2	2	6	6	6	6	6	5	3	6	6	6	5	3	3	1	1	4
R_6PsbV88AmvRpsVr	1	2		3	1	1		6	5	4	4	5	5	3	5	5	6	2	6	2	2	4	2	6	3	2	2	7	2	6	1	2	2	6	6	6	6	6	5	3	6	6	6	5	3	3	1	1	4
R_6PsbV88AmvRpsVr	1	2		3	1	1		6	5	4	4	5	5	3	5	5	6	2	6	2	2	4	2	6	3	2	2	7	2	6	1	2	2	6	6	6	6	6	5	3	6	6	6	5	3	3	1	1	4
R_6PsbV88AmvRpsVr	1	2		3	1	1		6	5	4	4	5	5	3	5	5	6	2	6	2	2	4	2	6	3	2	2	7	2	6	1	2	2	6	6	6	6	6	5	3	6	6	6	5	3	3	1	1	4
R_6PsbV88AmvRpsVr	1	2		3	1	1		6	5	4	4	5	5	3	5	5	6	2	6	2	2	4	2	6	3	2	2	7	2	6	1	2	2	6	6	6	6	6	5	3	6	6	6	5	3	3	1	1	4
R_6PsbV88AmvRpsVr	1	2		3	1	1		6	5	4	4	5	5	3	5	5	6	2	6	2	2	4	2	6	3	2	2	7	2	6	1	2	2	6	6	6	6	6	5	3	6	6	6	5	3	3	1	1	4
R_6PsbV88AmvRpsVr	1	2		3	1	1		6	5	4	4	5	5	3	5	5	6	2	6	2	2	4	2	6	3	2	2	7	2	6	1	2	2	6	6	6	6	6	5	3	6	6	6	5	3	3	1	1	4
R_6PsbV88AmvRpsVr	1	2		3	1	1		6	5	4	4	5	5	3	5	5	6	2	6	2	2	4	2	6	3	2	2	7	2	6	1	2	2	6	6	6	6	6	5	3	6	6	6	5	3	3	1	1	4
R_6PsbV88AmvRpsVr	1	2		3	1	1		6	5	4	4	5	5	3	5	5	6	2	6	2	2	4	2	6	3	2	2	7	2	6	1	2	2	6	6	6	6	6	5	3	6	6	6	5	3	3	1	1	4
R_6PsbV88AmvRpsVr	1	2		3	1	1		6	5	4	4	5	5	3	5	5	6	2	6	2	2	4	2	6	3	2	2	7	2	6	1	2	2	6	6	6	6	6	5	3	6	6	6	5	3	3	1	1	4
R_6PsbV88AmvRpsVr	1	2		3	1	1		6	5	4	4	5	5	3	5	5	6	2	6	2	2	4	2	6	3	2	2	7	2	6	1	2	2	6	6	6	6	6	5	3	6	6	6	5	3	3	1	1	4
R_6PsbV88AmvRpsVr	1	2		3	1	1		6	5	4	4	5	5	3	5	5	6	2	6	2	2	4	2	6	3	2	2	7	2	6	1	2	2	6	6	6	6	6	5	3	6	6	6	5	3	3	1	1	4
R_6PsbV88AmvRpsVr	1	2		3	1	1		6	5	4	4	5	5	3	5	5	6	2	6	2	2	4	2	6	3	2	2	7	2	6	1	2	2	6	6	6	6	6	5	3	6	6	6	5	3	3	1	1	4
R_6PsbV88AmvRpsVr	1	2		3	1	1		6	5	4	4	5	5	3	5	5	6	2	6	2	2	4	2	6	3	2	2	7	2	6	1	2	2	6	6	6	6	6	5	3	6	6	6	5	3	3	1	1	4
R_6PsbV88AmvRpsVr	1	2		3	1	1		6	5	4	4	5	5	3	5	5	6	2	6	2	2	4	2	6	3	2	2	7	2	6	1	2	2	6	6	6	6	6	5	3	6	6	6	5	3	3	1	1	4
R_6PsbV88AmvRpsVr	1	2		3	1	1		6	5	4	4	5	5	3	5	5	6	2	6	2	2	4	2	6	3	2	2	7	2	6	1	2	2	6	6	6	6	6	5	3	6	6	6	5	3	3	1	1	4
R_6PsbV88AmvRpsVr	1	2		3	1	1		6	5	4	4	5	5	3	5	5	6	2	6	2	2	4	2	6	3	2	2	7	2	6	1	2	2	6	6	6	6	6	5	3	6	6	6	5	3	3	1	1	4
R_6PsbV88AmvRpsVr	1	2		3	1	1		6	5	4	4	5	5	3	5	5	6	2	6	2	2	4	2	6	3	2	2	7	2	6	1	2	2	6	6	6	6	6	5	3	6	6	6	5	3	3	1	1	4
R_6PsbV88AmvRpsVr	1	2		3	1	1		6	5	4	4	5	5	3	5	5	6	2	6	2	2	4	2	6	3	2	2	7	2	6	1	2	2	6	6	6	6	6	5	3	6	6	6	5	3	3	1	1	4
R_6PsbV88AmvRpsVr	1	2		3	1	1		6	5	4	4	5	5	3	5	5	6	2	6	2	2	4	2	6	3	2	2	7	2	6	1	2	2	6	6	6	6	6	5	3	6	6	6	5	3	3	1	1	4
R_6PsbV88AmvRpsVr	1	2		3	1	1		6	5	4	4	5	5	3	5	5	6	2	6	2	2	4	2	6	3	2	2	7	2	6	1	2	2	6	6	6	6	6	5	3	6	6	6	5	3	3	1	1	4
R_6PsbV88AmvRpsVr	1	2		3	1	1		6	5	4	4	5	5	3	5	5	6	2	6	2	2	4	2	6	3	2	2	7	2	6	1	2	2	6	6	6	6	6	5	3	6	6	6	5	3	3	1	1	4
R_6PsbV88AmvRpsVr	1	2		3	1	1		6	5	4	4	5	5	3	5	5	6	2	6	2	2	4	2	6	3	2	2	7	2	6	1	2	2	6	6	6	6	6	5	3	6	6	6	5	3	3	1	1	4
R_1exkCjeWt6vrBS4	1	1		3	1	1		6	3	3	2	2	2	3	1	1	6	1	6	1	1	1	1	1	5	2	2	6	2	6	2	1	1	7	7	7	7	7	7	1	6	6	7	7	3	2	2	2	3
R_1exkCjeWt6vrBS4	1	1		3	1	1		6	3	3	2	2	2	3	1	1	6	1	6	1	1	1	1	1	5	2	2	6	2	6	2	1	1	7	7	7	7	7	7	1	6	6	7	7	3	2	2	2	3
R_1exkCjeWt6vrBS4	1	1		3	1	1		6	3	3	2	2	2	3	1	1	6	1	6	1	1	1	1	1	5	2	2	6	2	6	2	1	1	7	7	7	7	7	7	1	6	6	7	7	3	2	2	2	3
R_1exkCjeWt6vrBS4	1	1		3	1	1		6	3	3	2	2	2	3	1	1	6	1	6	1	1	1	1	1	5	2	2	6	2	6	2	1	1	7	7	7	7	7	7	1	6	6	7	7	3	2	2	2	3
R_1exkCjeWt6vrBS4	1	1		3	1	1		6	3	3	2	2	2	3	1	1	6	1	6	1	1	1	1	1	5	2	2	6	2	6	2	1	1	7	7	7	7	7	7	1	6	6	7	7	3	2	2	2	3
R_1exkCjeWt6vrBS4	1	1		3	1	1		6	3	3	2	2	2	3	1	1	6	1	6	1	1	1	1	1	5	2	2	6	2	6	2	1	1	7	7	7	7	7	7	1	6	6	7	7	3	2	2	2	3
R_1exkCjeWt6vrBS4	1	1		3	1	1		6	3	3	2	2	2	3	1	1	6	1	6	1	1	1	1	1	5	2	2	6	2	6	2	1	1	7	7	7	7	7	7	1	6	6	7	7	3	2	2	2	3
R_1exkCjeWt6vrBS4	1	1		3	1	1		6	3	3	2	2	2	3	1	1	6	1	6	1	1	1	1	1	5	2	2	6	2	6	2	1	1	7	7	7	7	7	7	1	6	6	7	7	3	2	2	2	3
R_1exkCjeWt6vrBS4	1	1		3	1	1		6	3	3	2	2	2	3	1	1	6	1	6	1	1	1	1	1	5	2	2	6	2	6	2	1	1	7	7	7	7	7	7	1	6	6	7	7	3	2	2	2	3
R_1exkCjeWt6vrBS4	1	1		3	1	1		6	3	3	2	2	2	3	1	1	6	1	6	1	1	1	1	1	5	2	2	6	2	6	2	1	1	7	7	7	7	7	7	1	6	6	7	7	3	2	2	2	3
R_1exkCjeWt6vrBS4	1	1		3	1	1		6	3	3	2	2	2	3	1	1	6	1	6	1	1	1	1	1	5	2	2	6	2	6	2	1	1	7	7	7	7	7	7	1	6	6	7	7	3	2	2	2	3
R_1exkCjeWt6vrBS4	1	1		3	1	1		6	3	3	2	2	2	3	1	1	6	1	6	1	1	1	1	1	5	2	2	6	2	6	2	1	1	7	7	7	7	7	7	1	6	6	7	7	3	2	2	2	3
R_1exkCjeWt6vrBS4	1	1		3	1	1		6	3	3	2	2	2	3	1	1	6	1	6	1	1	1	1	1	5	2	2	6	2	6	2	1	1	7	7	7	7	7	7	1	6	6	7	7	3	2	2	2	3
R_1exkCjeWt6vrBS4	1	1		3	1	1		6	3	3	2	2	2	3	1	1	6	1	6	1	1	1	1	1	5	2	2	6	2	6	2	1	1	7	7	7	7	7	7	1	6	6	7	7	3	2	2	2	3
R_1exkCjeWt6vrBS4	1	1		3	1	1		6	3	3	2	2	2	3	1	1	6	1	6	1	1	1	1	1	5	2	2	6	2	6	2	1	1	7	7	7	7	7	7	1	6	6	7	7	3	2	2	2	3
R_1exkCjeWt6vrBS4	1	1		3	1	1		6	3	3	2	2	2	3	1	1	6	1	6	1	1	1	1	1	5	2	2	6	2	6	2	1	1	7	7	7	7	7	7	1	6	6	7	7	3	2	2	2	3
R_1exkCjeWt6vrBS4	1	1		3	1	1		6	3	3	2	2	2	3	1	1	6	1	6	1	1	1	1	1	5	2	2	6	2	6	2	1	1	7	7	7	7	7	7	1	6	6	7	7	3	2	2	2	3
R_1exkCjeWt6vrBS4	1	1		3	1	1		6	3	3	2	2	2	3	1	1	6	1	6	1	1	1	1	1	5	2	2	6	2	6	2	1	1	7	7	7	7	7	7	1	6	6	7	7	3	2	2	2	3
R_1exkCjeWt6vrBS4	1	1		3	1	1		6	3	3	2	2	2	3	1	1	6	1	6	1	1	1	1	1	5	2	2	6	2	6	2	1	1	7	7	7	7	7	7	1	6	6	7	7	3	2	2	2	3
R_1exkCjeWt6vrBS4	1	1		3	1	1		6	3	3	2	2	2	3	1	1	6	1	6	1	1	1	1	1	5	2	2	6	2	6	2	1	1	7	7	7	7	7	7	1	6	6	7	7	3	2	2	2	3
R_1exkCjeWt6vrBS4	1	1		3	1	1		6	3	3	2	2	2	3	1	1	6	1	6	1	1	1	1	1	5	2	2	6	2	6	2	1	1	7	7	7	7	7	7	1	6	6	7	7	3	2	2	2	3
R_1exkCjeWt6vrBS4	1	1		3	1	1		6	3	3	2	2	2	3	1	1	6	1	6	1	1	1	1	1	5	2	2	6	2	6	2	1	1	7	7	7	7	7	7	1	6	6	7	7	3	2	2	2	3
R_1exkCjeWt6vrBS4	1	1		3	1	1		6	3	3	2	2	2	3	1	1	6	1	6	1	1	1	1	1	5	2	2	6	2	6	2	1	1	7	7	7	7	7	7	1	6	6	7	7	3	2	2	2	3
R_1exkCjeWt6vrBS4	1	1		3	1	1		6	3	3	2	2	2	3	1	1	6	1	6	1	1	1	1	1	5	2	2	6	2	6	2	1	1	7	7	7	7	7	7	1	6	6	7	7	3	2	2	2	3
R_1exkCjeWt6vrBS4	1	1		3	1	1		6	3	3	2	2	2	3	1	1	6	1	6	1	1	1	1	1	5	2	2	6	2	6	2	1	1	7	7	7	7	7	7	1	6	6	7	7	3	2	2	2	3
R_1exkCjeWt6vrBS4	1	1		3	1	1		6	3	3	2	2	2	3	1	1	6	1	6	1	1	1	1	1	5	2	2	6	2	6	2	1	1	7	7	7	7	7	7	1	6	6	7	7	3	2	2	2	3
R_1exkCjeWt6vrBS4	1	1		3	1	1		6	3	3	2	2	2	3	1	1	6	1	6	1	1	1	1	1	5	2	2	6	2	6	2	1	1	7	7	7	7	7	7	1	6	6	7	7	3	2	2	2	3
R_1exkCjeWt6vrBS4	1	1		3	1	1		6	3	3	2	2	2	3	1	1	6	1	6	1	1	1	1	1	5	2	2	6	2	6	2	1	1	7	7	7	7	7	7	1	6	6	7	7	3	2	2	2	3
R_1exkCjeWt6vrBS4	1	1		3	1	1		6	3	3	2	2	2	3	1	1	6	1	6	1	1	1	1	1	5	2	2	6	2	6	2	1	1	7	7	7	7	7	7	1	6	6	7	7	3	2	2	2	3
R_1exkCjeWt6vrBS4	1	1		3	1	1		6	3	3	2	2	2	3	1	1	6	1	6	1	1	1	1	1	5	2	2	6	2	6	2	1	1	7	7	7	7	7	7	1	6	6	7	7	3	2	2	2	3
R_1exkCjeWt6vrBS4	1	1		3	1	1		6	3	3	2	2	2	3	1	1	6	1	6	1	1	1	1	1	5	2	2	6	2	6	2	1	1	7	7	7	7	7	7	1	6	6	7	7	3	2	2	2	3
R_1exkCjeWt6vrBS4	1	1		3	1	1		6	3	3	2	2	2	3	1	1	6	1	6	1	1	1	1	1	5	2	2	6	2	6	2	1	1	7	7	7	7	7	7	1	6	6	7	7	3	2	2	2	3
R_1jlh5n8sLHBpwIv	1	2		1	5	1		5	5	5	3	5	6	4	5	4	4	5	3	5	5	2	1	4	2	1	1	7	3	7	1	2	3	7	7	6	6	6	6	6	6	6	6	6	1	1	3	2	1
R_1jlh5n8sLHBpwIv	1	2		1	5	1		5	5	5	3	5	6	4	5	4	4	5	3	5	5	2	1	4	2	1	1	7	3	7	1	2	3	7	7	6	6	6	6	6	6	6	6	6	1	1	3	2	1
R_1jlh5n8sLHBpwIv	1	2		1	5	1		5	5	5	3	5	6	4	5	4	4	5	3	5	5	2	1	4	2	1	1	7	3	7	1	2	3	7	7	6	6	6	6	6	6	6	6	6	1	1	3	2	1
R_1jlh5n8sLHBpwIv	1	2		1	5	1		5	5	5	3	5	6	4	5	4	4	5	3	5	5	2	1	4	2	1	1	7	3	7	1	2	3	7	7	6	6	6	6	6	6	6	6	6	1	1	3	2	1
R_1jlh5n8sLHBpwIv	1	2		1	5	1		5	5	5	3	5	6	4	5	4	4	5	3	5	5	2	1	4	2	1	1	7	3	7	1	2	3	7	7	6	6	6	6	6	6	6	6	6	1	1	3	2	1
R_1jlh5n8sLHBpwIv	1	2		1	5	1		5	5	5	3	5	6	4	5	4	4	5	3	5	5	2	1	4	2	1	1	7	3	7	1	2	3	7	7	6	6	6	6	6	6	6	6	6	1	1	3	2	1
R_1jlh5n8sLHBpwIv	1	2		1	5	1		5	5	5	3	5	6	4	5	4	4	5	3	5	5	2	1	4	2	1	1	7	3	7	1	2	3	7	7	6	6	6	6	6	6	6	6	6	1	1	3	2	1
R_1jlh5n8sLHBpwIv	1	2		1	5	1		5	5	5	3	5	6	4	5	4	4	5	3	5	5	2	1	4	2	1	1	7	3	7	1	2	3	7	7	6	6	6	6	6	6	6	6	6	1	1	3	2	1
R_1jlh5n8sLHBpwIv	1	2		1	5	1		5	5	5	3	5	6	4	5	4	4	5	3	5	5	2	1	4	2	1	1	7	3	7	1	2	3	7	7	6	6	6	6	6	6	6	6	6	1	1	3	2	1
R_1jlh5n8sLHBpwIv	1	2		1	5	1		5	5	5	3	5	6	4	5	4	4	5	3	5	5	2	1	4	2	1	1	7	3	7	1	2	3	7	7	6	6	6	6	6	6	6	6	6	1	1	3	2	1
R_1jlh5n8sLHBpwIv	1	2		1	5	1		5	5	5	3	5	6	4	5	4	4	5	3	5	5	2	1	4	2	1	1	7	3	7	1	2	3	7	7	6	6	6	6	6	6	6	6	6	1	1	3	2	1
R_1jlh5n8sLHBpwIv	1	2		1	5	1		5	5	5	3	5	6	4	5	4	4	5	3	5	5	2	1	4	2	1	1	7	3	7	1	2	3	7	7	6	6	6	6	6	6	6	6	6	1	1	3	2	1
R_1jlh5n8sLHBpwIv	1	2		1	5	1		5	5	5	3	5	6	4	5	4	4	5	3	5	5	2	1	4	2	1	1	7	3	7	1	2	3	7	7	6	6	6	6	6	6	6	6	6	1	1	3	2	1
R_1jlh5n8sLHBpwIv	1	2		1	5	1		5	5	5	3	5	6	4	5	4	4	5	3	5	5	2	1	4	2	1	1	7	3	7	1	2	3	7	7	6	6	6	6	6	6	6	6	6	1	1	3	2	1
R_1jlh5n8sLHBpwIv	1	2		1	5	1		5	5	5	3	5	6	4	5	4	4	5	3	5	5	2	1	4	2	1	1	7	3	7	1	2	3	7	7	6	6	6	6	6	6	6	6	6	1	1	3	2	1
R_1jlh5n8sLHBpwIv	1	2		1	5	1		5	5	5	3	5	6	4	5	4	4	5	3	5	5	2	1	4	2	1	1	7	3	7	1	2	3	7	7	6	6	6	6	6	6	6	6	6	1	1	3	2	1
R_1jlh5n8sLHBpwIv	1	2		1	5	1		5	5	5	3	5	6	4	5	4	4	5	3	5	5	2	1	4	2	1	1	7	3	7	1	2	3	7	7	6	6	6	6	6	6	6	6	6	1	1	3	2	1
R_1jlh5n8sLHBpwIv	1	2		1	5	1		5	5	5	3	5	6	4	5	4	4	5	3	5	5	2	1	4	2	1	1	7	3	7	1	2	3	7	7	6	6	6	6	6	6	6	6	6	1	1	3	2	1
R_1jlh5n8sLHBpwIv	1	2		1	5	1		5	5	5	3	5	6	4	5	4	4	5	3	5	5	2	1	4	2	1	1	7	3	7	1	2	3	7	7	6	6	6	6	6	6	6	6	6	1	1	3	2	1
R_1jlh5n8sLHBpwIv	1	2		1	5	1		5	5	5	3	5	6	4	5	4	4	5	3	5	5	2	1	4	2	1	1	7	3	7	1	2	3	7	7	6	6	6	6	6	6	6	6	6	1	1	3	2	1
R_1jlh5n8sLHBpwIv	1	2		1	5	1		5	5	5	3	5	6	4	5	4	4	5	3	5	5	2	1	4	2	1	1	7	3	7	1	2	3	7	7	6	6	6	6	6	6	6	6	6	1	1	3	2	1
R_1jlh5n8sLHBpwIv	1	2		1	5	1		5	5	5	3	5	6	4	5	4	4	5	3	5	5	2	1	4	2	1	1	7	3	7	1	2	3	7	7	6	6	6	6	6	6	6	6	6	1	1	3	2	1
R_1jlh5n8sLHBpwIv	1	2		1	5	1		5	5	5	3	5	6	4	5	4	4	5	3	5	5	2	1	4	2	1	1	7	3	7	1	2	3	7	7	6	6	6	6	6	6	6	6	6	1	1	3	2	1
R_1jlh5n8sLHBpwIv	1	2		1	5	1		5	5	5	3	5	6	4	5	4	4	5	3	5	5	2	1	4	2	1	1	7	3	7	1	2	3	7	7	6	6	6	6	6	6	6	6	6	1	1	3	2	1
R_1jlh5n8sLHBpwIv	1	2		1	5	1		5	5	5	3	5	6	4	5	4	4	5	3	5	5	2	1	4	2	1	1	7	3	7	1	2	3	7	7	6	6	6	6	6	6	6	6	6	1	1	3	2	1
R_1jlh5n8sLHBpwIv	1	2		1	5	1		5	5	5	3	5	6	4	5	4	4	5	3	5	5	2	1	4	2	1	1	7	3	7	1	2	3	7	7	6	6	6	6	6	6	6	6	6	1	1	3	2	1
R_1jlh5n8sLHBpwIv	1	2		1	5	1		5	5	5	3	5	6	4	5	4	4	5	3	5	5	2	1	4	2	1	1	7	3	7	1	2	3	7	7	6	6	6	6	6	6	6	6	6	1	1	3	2	1
R_1jlh5n8sLHBpwIv	1	2		1	5	1		5	5	5	3	5	6	4	5	4	4	5	3	5	5	2	1	4	2	1	1	7	3	7	1	2	3	7	7	6	6	6	6	6	6	6	6	6	1	1	3	2	1
R_1jlh5n8sLHBpwIv	1	2		1	5	1		5	5	5	3	5	6	4	5	4	4	5	3	5	5	2	1	4	2	1	1	7	3	7	1	2	3	7	7	6	6	6	6	6	6	6	6	6	1	1	3	2	1
R_1jlh5n8sLHBpwIv	1	2		1	5	1		5	5	5	3	5	6	4	5	4	4	5	3	5	5	2	1	4	2	1	1	7	3	7	1	2	3	7	7	6	6	6	6	6	6	6	6	6	1	1	3	2	1
R_3MatKm8ns63UpVf	1	1		2	1	1		6	2	5	5	4	4	5	4	3	5	1	2	1	4	4	1	6	6	4	6	4	7	1	5	5	2	4	4	6	6	6	6	2	4	2	1	5	2	3	5	1	4
R_3MatKm8ns63UpVf	1	1		2	1	1		6	2	5	5	4	4	5	4	3	5	1	2	1	4	4	1	6	6	4	6	4	7	1	5	5	2	4	4	6	6	6	6	2	4	2	1	5	2	3	5	1	4
R_3MatKm8ns63UpVf	1	1		2	1	1		6	2	5	5	4	4	5	4	3	5	1	2	1	4	4	1	6	6	4	6	4	7	1	5	5	2	4	4	6	6	6	6	2	4	2	1	5	2	3	5	1	4
R_3MatKm8ns63UpVf	1	1		2	1	1		6	2	5	5	4	4	5	4	3	5	1	2	1	4	4	1	6	6	4	6	4	7	1	5	5	2	4	4	6	6	6	6	2	4	2	1	5	2	3	5	1	4
R_3MatKm8ns63UpVf	1	1		2	1	1		6	2	5	5	4	4	5	4	3	5	1	2	1	4	4	1	6	6	4	6	4	7	1	5	5	2	4	4	6	6	6	6	2	4	2	1	5	2	3	5	1	4
R_3MatKm8ns63UpVf	1	1		2	1	1		6	2	5	5	4	4	5	4	3	5	1	2	1	4	4	1	6	6	4	6	4	7	1	5	5	2	4	4	6	6	6	6	2	4	2	1	5	2	3	5	1	4
R_3MatKm8ns63UpVf	1	1		2	1	1		6	2	5	5	4	4	5	4	3	5	1	2	1	4	4	1	6	6	4	6	4	7	1	5	5	2	4	4	6	6	6	6	2	4	2	1	5	2	3	5	1	4
R_3MatKm8ns63UpVf	1	1		2	1	1		6	2	5	5	4	4	5	4	3	5	1	2	1	4	4	1	6	6	4	6	4	7	1	5	5	2	4	4	6	6	6	6	2	4	2	1	5	2	3	5	1	4
R_3MatKm8ns63UpVf	1	1		2	1	1		6	2	5	5	4	4	5	4	3	5	1	2	1	4	4	1	6	6	4	6	4	7	1	5	5	2	4	4	6	6	6	6	2	4	2	1	5	2	3	5	1	4
R_3MatKm8ns63UpVf	1	1		2	1	1		6	2	5	5	4	4	5	4	3	5	1	2	1	4	4	1	6	6	4	6	4	7	1	5	5	2	4	4	6	6	6	6	2	4	2	1	5	2	3	5	1	4
R_3MatKm8ns63UpVf	1	1		2	1	1		6	2	5	5	4	4	5	4	3	5	1	2	1	4	4	1	6	6	4	6	4	7	1	5	5	2	4	4	6	6	6	6	2	4	2	1	5	2	3	5	1	4
R_3MatKm8ns63UpVf	1	1		2	1	1		6	2	5	5	4	4	5	4	3	5	1	2	1	4	4	1	6	6	4	6	4	7	1	5	5	2	4	4	6	6	6	6	2	4	2	1	5	2	3	5	1	4
R_3MatKm8ns63UpVf	1	1		2	1	1		6	2	5	5	4	4	5	4	3	5	1	2	1	4	4	1	6	6	4	6	4	7	1	5	5	2	4	4	6	6	6	6	2	4	2	1	5	2	3	5	1	4
R_3MatKm8ns63UpVf	1	1		2	1	1		6	2	5	5	4	4	5	4	3	5	1	2	1	4	4	1	6	6	4	6	4	7	1	5	5	2	4	4	6	6	6	6	2	4	2	1	5	2	3	5	1	4
R_3MatKm8ns63UpVf	1	1		2	1	1		6	2	5	5	4	4	5	4	3	5	1	2	1	4	4	1	6	6	4	6	4	7	1	5	5	2	4	4	6	6	6	6	2	4	2	1	5	2	3	5	1	4
R_3MatKm8ns63UpVf	1	1		2	1	1		6	2	5	5	4	4	5	4	3	5	1	2	1	4	4	1	6	6	4	6	4	7	1	5	5	2	4	4	6	6	6	6	2	4	2	1	5	2	3	5	1	4
R_3MatKm8ns63UpVf	1	1		2	1	1		6	2	5	5	4	4	5	4	3	5	1	2	1	4	4	1	6	6	4	6	4	7	1	5	5	2	4	4	6	6	6	6	2	4	2	1	5	2	3	5	1	4
R_3MatKm8ns63UpVf	1	1		2	1	1		6	2	5	5	4	4	5	4	3	5	1	2	1	4	4	1	6	6	4	6	4	7	1	5	5	2	4	4	6	6	6	6	2	4	2	1	5	2	3	5	1	4
R_3MatKm8ns63UpVf	1	1		2	1	1		6	2	5	5	4	4	5	4	3	5	1	2	1	4	4	1	6	6	4	6	4	7	1	5	5	2	4	4	6	6	6	6	2	4	2	1	5	2	3	5	1	4
R_3MatKm8ns63UpVf	1	1		2	1	1		6	2	5	5	4	4	5	4	3	5	1	2	1	4	4	1	6	6	4	6	4	7	1	5	5	2	4	4	6	6	6	6	2	4	2	1	5	2	3	5	1	4
R_3MatKm8ns63UpVf	1	1		2	1	1		6	2	5	5	4	4	5	4	3	5	1	2	1	4	4	1	6	6	4	6	4	7	1	5	5	2	4	4	6	6	6	6	2	4	2	1	5	2	3	5	1	4
R_3MatKm8ns63UpVf	1	1		2	1	1		6	2	5	5	4	4	5	4	3	5	1	2	1	4	4	1	6	6	4	6	4	7	1	5	5	2	4	4	6	6	6	6	2	4	2	1	5	2	3	5	1	4
R_3MatKm8ns63UpVf	1	1		2	1	1		6	2	5	5	4	4	5	4	3	5	1	2	1	4	4	1	6	6	4	6	4	7	1	5	5	2	4	4	6	6	6	6	2	4	2	1	5	2	3	5	1	4
R_3MatKm8ns63UpVf	1	1		2	1	1		6	2	5	5	4	4	5	4	3	5	1	2	1	4	4	1	6	6	4	6	4	7	1	5	5	2	4	4	6	6	6	6	2	4	2	1	5	2	3	5	1	4
R_3MatKm8ns63UpVf	1	1		2	1	1		6	2	5	5	4	4	5	4	3	5	1	2	1	4	4	1	6	6	4	6	4	7	1	5	5	2	4	4	6	6	6	6	2	4	2	1	5	2	3	5	1	4
R_UXQJ2JQTivJ20Q9	1	2		5	1	1		4	7	6	3	6	5	6	5	7	5	2	5	1	2	2	5	1	7	1	2	6	7	6	2	1	2	5	5	6	7	5	7	5	5	4	6	6	4	4	2	1	2
R_UXQJ2JQTivJ20Q9	1	2		5	1	1		4	7	6	3	6	5	6	5	7	5	2	5	1	2	2	5	1	7	1	2	6	7	6	2	1	2	5	5	6	7	5	7	5	5	4	6	6	4	4	2	1	2
R_UXQJ2JQTivJ20Q9	1	2		5	1	1		4	7	6	3	6	5	6	5	7	5	2	5	1	2	2	5	1	7	1	2	6	7	6	2	1	2	5	5	6	7	5	7	5	5	4	6	6	4	4	2	1	2
R_UXQJ2JQTivJ20Q9	1	2		5	1	1		4	7	6	3	6	5	6	5	7	5	2	5	1	2	2	5	1	7	1	2	6	7	6	2	1	2	5	5	6	7	5	7	5	5	4	6	6	4	4	2	1	2
R_UXQJ2JQTivJ20Q9	1	2		5	1	1		4	7	6	3	6	5	6	5	7	5	2	5	1	2	2	5	1	7	1	2	6	7	6	2	1	2	5	5	6	7	5	7	5	5	4	6	6	4	4	2	1	2
R_UXQJ2JQTivJ20Q9	1	2		5	1	1		4	7	6	3	6	5	6	5	7	5	2	5	1	2	2	5	1	7	1	2	6	7	6	2	1	2	5	5	6	7	5	7	5	5	4	6	6	4	4	2	1	2
R_UXQJ2JQTivJ20Q9	1	2		5	1	1		4	7	6	3	6	5	6	5	7	5	2	5	1	2	2	5	1	7	1	2	6	7	6	2	1	2	5	5	6	7	5	7	5	5	4	6	6	4	4	2	1	2
R_UXQJ2JQTivJ20Q9	1	2		5	1	1		4	7	6	3	6	5	6	5	7	5	2	5	1	2	2	5	1	7	1	2	6	7	6	2	1	2	5	5	6	7	5	7	5	5	4	6	6	4	4	2	1	2
R_UXQJ2JQTivJ20Q9	1	2		5	1	1		4	7	6	3	6	5	6	5	7	5	2	5	1	2	2	5	1	7	1	2	6	7	6	2	1	2	5	5	6	7	5	7	5	5	4	6	6	4	4	2	1	2
R_UXQJ2JQTivJ20Q9	1	2		5	1	1		4	7	6	3	6	5	6	5	7	5	2	5	1	2	2	5	1	7	1	2	6	7	6	2	1	2	5	5	6	7	5	7	5	5	4	6	6	4	4	2	1	2
R_UXQJ2JQTivJ20Q9	1	2		5	1	1		4	7	6	3	6	5	6	5	7	5	2	5	1	2	2	5	1	7	1	2	6	7	6	2	1	2	5	5	6	7	5	7	5	5	4	6	6	4	4	2	1	2
R_UXQJ2JQTivJ20Q9	1	2		5	1	1		4	7	6	3	6	5	6	5	7	5	2	5	1	2	2	5	1	7	1	2	6	7	6	2	1	2	5	5	6	7	5	7	5	5	4	6	6	4	4	2	1	2
R_UXQJ2JQTivJ20Q9	1	2		5	1	1		4	7	6	3	6	5	6	5	7	5	2	5	1	2	2	5	1	7	1	2	6	7	6	2	1	2	5	5	6	7	5	7	5	5	4	6	6	4	4	2	1	2
R_UXQJ2JQTivJ20Q9	1	2		5	1	1		4	7	6	3	6	5	6	5	7	5	2	5	1	2	2	5	1	7	1	2	6	7	6	2	1	2	5	5	6	7	5	7	5	5	4	6	6	4	4	2	1	2
R_UXQJ2JQTivJ20Q9	1	2		5	1	1		4	7	6	3	6	5	6	5	7	5	2	5	1	2	2	5	1	7	1	2	6	7	6	2	1	2	5	5	6	7	5	7	5	5	4	6	6	4	4	2	1	2
R_UXQJ2JQTivJ20Q9	1	2		5	1	1		4	7	6	3	6	5	6	5	7	5	2	5	1	2	2	5	1	7	1	2	6	7	6	2	1	2	5	5	6	7	5	7	5	5	4	6	6	4	4	2	1	2
R_UXQJ2JQTivJ20Q9	1	2		5	1	1		4	7	6	3	6	5	6	5	7	5	2	5	1	2	2	5	1	7	1	2	6	7	6	2	1	2	5	5	6	7	5	7	5	5	4	6	6	4	4	2	1	2
R_UXQJ2JQTivJ20Q9	1	2		5	1	1		4	7	6	3	6	5	6	5	7	5	2	5	1	2	2	5	1	7	1	2	6	7	6	2	1	2	5	5	6	7	5	7	5	5	4	6	6	4	4	2	1	2
R_UXQJ2JQTivJ20Q9	1	2		5	1	1		4	7	6	3	6	5	6	5	7	5	2	5	1	2	2	5	1	7	1	2	6	7	6	2	1	2	5	5	6	7	5	7	5	5	4	6	6	4	4	2	1	2
R_UXQJ2JQTivJ20Q9	1	2		5	1	1		4	7	6	3	6	5	6	5	7	5	2	5	1	2	2	5	1	7	1	2	6	7	6	2	1	2	5	5	6	7	5	7	5	5	4	6	6	4	4	2	1	2
R_UXQJ2JQTivJ20Q9	1	2		5	1	1		4	7	6	3	6	5	6	5	7	5	2	5	1	2	2	5	1	7	1	2	6	7	6	2	1	2	5	5	6	7	5	7	5	5	4	6	6	4	4	2	1	2
R_9naUh9Rqb2AXObD	1	1		2	1	1		5	3	3	1	5	2	5	1	1	7	1	6	2	1	5	1	1	5	1	1	7	1	7	1	1	1	7	7	7	7	7	7	1	7	7	7	7	3	1	1	1	1
R_9naUh9Rqb2AXObD	1	1		2	1	1		5	3	3	1	5	2	5	1	1	7	1	6	2	1	5	1	1	5	1	1	7	1	7	1	1	1	7	7	7	7	7	7	1	7	7	7	7	3	1	1	1	1
R_9naUh9Rqb2AXObD	1	1		2	1	1		5	3	3	1	5	2	5	1	1	7	1	6	2	1	5	1	1	5	1	1	7	1	7	1	1	1	7	7	7	7	7	7	1	7	7	7	7	3	1	1	1	1
R_9naUh9Rqb2AXObD	1	1		2	1	1		5	3	3	1	5	2	5	1	1	7	1	6	2	1	5	1	1	5	1	1	7	1	7	1	1	1	7	7	7	7	7	7	1	7	7	7	7	3	1	1	1	1
R_9naUh9Rqb2AXObD	1	1		2	1	1		5	3	3	1	5	2	5	1	1	7	1	6	2	1	5	1	1	5	1	1	7	1	7	1	1	1	7	7	7	7	7	7	1	7	7	7	7	3	1	1	1	1
R_9naUh9Rqb2AXObD	1	1		2	1	1		5	3	3	1	5	2	5	1	1	7	1	6	2	1	5	1	1	5	1	1	7	1	7	1	1	1	7	7	7	7	7	7	1	7	7	7	7	3	1	1	1	1
R_9naUh9Rqb2AXObD	1	1		2	1	1		5	3	3	1	5	2	5	1	1	7	1	6	2	1	5	1	1	5	1	1	7	1	7	1	1	1	7	7	7	7	7	7	1	7	7	7	7	3	1	1	1	1
R_9naUh9Rqb2AXObD	1	1		2	1	1		5	3	3	1	5	2	5	1	1	7	1	6	2	1	5	1	1	5	1	1	7	1	7	1	1	1	7	7	7	7	7	7	1	7	7	7	7	3	1	1	1	1
R_9naUh9Rqb2AXObD	1	1		2	1	1		5	3	3	1	5	2	5	1	1	7	1	6	2	1	5	1	1	5	1	1	7	1	7	1	1	1	7	7	7	7	7	7	1	7	7	7	7	3	1	1	1	1
R_9naUh9Rqb2AXObD	1	1		2	1	1		5	3	3	1	5	2	5	1	1	7	1	6	2	1	5	1	1	5	1	1	7	1	7	1	1	1	7	7	7	7	7	7	1	7	7	7	7	3	1	1	1	1
R_9naUh9Rqb2AXObD	1	1		2	1	1		5	3	3	1	5	2	5	1	1	7	1	6	2	1	5	1	1	5	1	1	7	1	7	1	1	1	7	7	7	7	7	7	1	7	7	7	7	3	1	1	1	1
R_9naUh9Rqb2AXObD	1	1		2	1	1		5	3	3	1	5	2	5	1	1	7	1	6	2	1	5	1	1	5	1	1	7	1	7	1	1	1	7	7	7	7	7	7	1	7	7	7	7	3	1	1	1	1
R_9naUh9Rqb2AXObD	1	1		2	1	1		5	3	3	1	5	2	5	1	1	7	1	6	2	1	5	1	1	5	1	1	7	1	7	1	1	1	7	7	7	7	7	7	1	7	7	7	7	3	1	1	1	1
R_9naUh9Rqb2AXObD	1	1		2	1	1		5	3	3	1	5	2	5	1	1	7	1	6	2	1	5	1	1	5	1	1	7	1	7	1	1	1	7	7	7	7	7	7	1	7	7	7	7	3	1	1	1	1
R_9naUh9Rqb2AXObD	1	1		2	1	1		5	3	3	1	5	2	5	1	1	7	1	6	2	1	5	1	1	5	1	1	7	1	7	1	1	1	7	7	7	7	7	7	1	7	7	7	7	3	1	1	1	1
R_9naUh9Rqb2AXObD	1	1		2	1	1		5	3	3	1	5	2	5	1	1	7	1	6	2	1	5	1	1	5	1	1	7	1	7	1	1	1	7	7	7	7	7	7	1	7	7	7	7	3	1	1	1	1
R_9naUh9Rqb2AXObD	1	1		2	1	1		5	3	3	1	5	2	5	1	1	7	1	6	2	1	5	1	1	5	1	1	7	1	7	1	1	1	7	7	7	7	7	7	1	7	7	7	7	3	1	1	1	1
R_9naUh9Rqb2AXObD	1	1		2	1	1		5	3	3	1	5	2	5	1	1	7	1	6	2	1	5	1	1	5	1	1	7	1	7	1	1	1	7	7	7	7	7	7	1	7	7	7	7	3	1	1	1	1
R_9naUh9Rqb2AXObD	1	1		2	1	1		5	3	3	1	5	2	5	1	1	7	1	6	2	1	5	1	1	5	1	1	7	1	7	1	1	1	7	7	7	7	7	7	1	7	7	7	7	3	1	1	1	1
R_9naUh9Rqb2AXObD	1	1		2	1	1		5	3	3	1	5	2	5	1	1	7	1	6	2	1	5	1	1	5	1	1	7	1	7	1	1	1	7	7	7	7	7	7	1	7	7	7	7	3	1	1	1	1
R_9naUh9Rqb2AXObD	1	1		2	1	1		5	3	3	1	5	2	5	1	1	7	1	6	2	1	5	1	1	5	1	1	7	1	7	1	1	1	7	7	7	7	7	7	1	7	7	7	7	3	1	1	1	1
R_9naUh9Rqb2AXObD	1	1		2	1	1		5	3	3	1	5	2	5	1	1	7	1	6	2	1	5	1	1	5	1	1	7	1	7	1	1	1	7	7	7	7	7	7	1	7	7	7	7	3	1	1	1	1
R_9naUh9Rqb2AXObD	1	1		2	1	1		5	3	3	1	5	2	5	1	1	7	1	6	2	1	5	1	1	5	1	1	7	1	7	1	1	1	7	7	7	7	7	7	1	7	7	7	7	3	1	1	1	1
R_9naUh9Rqb2AXObD	1	1		2	1	1		5	3	3	1	5	2	5	1	1	7	1	6	2	1	5	1	1	5	1	1	7	1	7	1	1	1	7	7	7	7	7	7	1	7	7	7	7	3	1	1	1	1
R_9naUh9Rqb2AXObD	1	1		2	1	1		5	3	3	1	5	2	5	1	1	7	1	6	2	1	5	1	1	5	1	1	7	1	7	1	1	1	7	7	7	7	7	7	1	7	7	7	7	3	1	1	1	1
R_vVyCHsG4TnmpWcV	1	1		2	5	1		6	6	6	6	6	3	3	3	6	3	2	3	2	2	1	3	2	5	1	2	6	5	6	2	2	1	6	6	6	6	7	6	2	5	6	7	6	2	4	1	1	2
R_vVyCHsG4TnmpWcV	1	1		2	5	1		6	6	6	6	6	3	3	3	6	3	2	3	2	2	1	3	2	5	1	2	6	5	6	2	2	1	6	6	6	6	7	6	2	5	6	7	6	2	4	1	1	2
R_vVyCHsG4TnmpWcV	1	1		2	5	1		6	6	6	6	6	3	3	3	6	3	2	3	2	2	1	3	2	5	1	2	6	5	6	2	2	1	6	6	6	6	7	6	2	5	6	7	6	2	4	1	1	2
R_vVyCHsG4TnmpWcV	1	1		2	5	1		6	6	6	6	6	3	3	3	6	3	2	3	2	2	1	3	2	5	1	2	6	5	6	2	2	1	6	6	6	6	7	6	2	5	6	7	6	2	4	1	1	2
R_vVyCHsG4TnmpWcV	1	1		2	5	1		6	6	6	6	6	3	3	3	6	3	2	3	2	2	1	3	2	5	1	2	6	5	6	2	2	1	6	6	6	6	7	6	2	5	6	7	6	2	4	1	1	2
R_vVyCHsG4TnmpWcV	1	1		2	5	1		6	6	6	6	6	3	3	3	6	3	2	3	2	2	1	3	2	5	1	2	6	5	6	2	2	1	6	6	6	6	7	6	2	5	6	7	6	2	4	1	1	2
R_vVyCHsG4TnmpWcV	1	1		2	5	1		6	6	6	6	6	3	3	3	6	3	2	3	2	2	1	3	2	5	1	2	6	5	6	2	2	1	6	6	6	6	7	6	2	5	6	7	6	2	4	1	1	2
R_vVyCHsG4TnmpWcV	1	1		2	5	1		6	6	6	6	6	3	3	3	6	3	2	3	2	2	1	3	2	5	1	2	6	5	6	2	2	1	6	6	6	6	7	6	2	5	6	7	6	2	4	1	1	2
R_vVyCHsG4TnmpWcV	1	1		2	5	1		6	6	6	6	6	3	3	3	6	3	2	3	2	2	1	3	2	5	1	2	6	5	6	2	2	1	6	6	6	6	7	6	2	5	6	7	6	2	4	1	1	2
R_vVyCHsG4TnmpWcV	1	1		2	5	1		6	6	6	6	6	3	3	3	6	3	2	3	2	2	1	3	2	5	1	2	6	5	6	2	2	1	6	6	6	6	7	6	2	5	6	7	6	2	4	1	1	2
R_vVyCHsG4TnmpWcV	1	1		2	5	1		6	6	6	6	6	3	3	3	6	3	2	3	2	2	1	3	2	5	1	2	6	5	6	2	2	1	6	6	6	6	7	6	2	5	6	7	6	2	4	1	1	2
R_vVyCHsG4TnmpWcV	1	1		2	5	1		6	6	6	6	6	3	3	3	6	3	2	3	2	2	1	3	2	5	1	2	6	5	6	2	2	1	6	6	6	6	7	6	2	5	6	7	6	2	4	1	1	2
R_vVyCHsG4TnmpWcV	1	1		2	5	1		6	6	6	6	6	3	3	3	6	3	2	3	2	2	1	3	2	5	1	2	6	5	6	2	2	1	6	6	6	6	7	6	2	5	6	7	6	2	4	1	1	2
R_vVyCHsG4TnmpWcV	1	1		2	5	1		6	6	6	6	6	3	3	3	6	3	2	3	2	2	1	3	2	5	1	2	6	5	6	2	2	1	6	6	6	6	7	6	2	5	6	7	6	2	4	1	1	2
R_vVyCHsG4TnmpWcV	1	1		2	5	1		6	6	6	6	6	3	3	3	6	3	2	3	2	2	1	3	2	5	1	2	6	5	6	2	2	1	6	6	6	6	7	6	2	5	6	7	6	2	4	1	1	2
R_vVyCHsG4TnmpWcV	1	1		2	5	1		6	6	6	6	6	3	3	3	6	3	2	3	2	2	1	3	2	5	1	2	6	5	6	2	2	1	6	6	6	6	7	6	2	5	6	7	6	2	4	1	1	2
R_vVyCHsG4TnmpWcV	1	1		2	5	1		6	6	6	6	6	3	3	3	6	3	2	3	2	2	1	3	2	5	1	2	6	5	6	2	2	1	6	6	6	6	7	6	2	5	6	7	6	2	4	1	1	2
R_vVyCHsG4TnmpWcV	1	1		2	5	1		6	6	6	6	6	3	3	3	6	3	2	3	2	2	1	3	2	5	1	2	6	5	6	2	2	1	6	6	6	6	7	6	2	5	6	7	6	2	4	1	1	2
R_vVyCHsG4TnmpWcV	1	1		2	5	1		6	6	6	6	6	3	3	3	6	3	2	3	2	2	1	3	2	5	1	2	6	5	6	2	2	1	6	6	6	6	7	6	2	5	6	7	6	2	4	1	1	2
R_vVyCHsG4TnmpWcV	1	1		2	5	1		6	6	6	6	6	3	3	3	6	3	2	3	2	2	1	3	2	5	1	2	6	5	6	2	2	1	6	6	6	6	7	6	2	5	6	7	6	2	4	1	1	2
R_vVyCHsG4TnmpWcV	1	1		2	5	1		6	6	6	6	6	3	3	3	6	3	2	3	2	2	1	3	2	5	1	2	6	5	6	2	2	1	6	6	6	6	7	6	2	5	6	7	6	2	4	1	1	2
R_vVyCHsG4TnmpWcV	1	1		2	5	1		6	6	6	6	6	3	3	3	6	3	2	3	2	2	1	3	2	5	1	2	6	5	6	2	2	1	6	6	6	6	7	6	2	5	6	7	6	2	4	1	1	2
R_vVyCHsG4TnmpWcV	1	1		2	5	1		6	6	6	6	6	3	3	3	6	3	2	3	2	2	1	3	2	5	1	2	6	5	6	2	2	1	6	6	6	6	7	6	2	5	6	7	6	2	4	1	1	2
R_vVyCHsG4TnmpWcV	1	1		2	5	1		6	6	6	6	6	3	3	3	6	3	2	3	2	2	1	3	2	5	1	2	6	5	6	2	2	1	6	6	6	6	7	6	2	5	6	7	6	2	4	1	1	2
R_vVyCHsG4TnmpWcV	1	1		2	5	1		6	6	6	6	6	3	3	3	6	3	2	3	2	2	1	3	2	5	1	2	6	5	6	2	2	1	6	6	6	6	7	6	2	5	6	7	6	2	4	1	1	2
R_vVyCHsG4TnmpWcV	1	1		2	5	1		6	6	6	6	6	3	3	3	6	3	2	3	2	2	1	3	2	5	1	2	6	5	6	2	2	1	6	6	6	6	7	6	2	5	6	7	6	2	4	1	1	2
R_vVyCHsG4TnmpWcV	1	1		2	5	1		6	6	6	6	6	3	3	3	6	3	2	3	2	2	1	3	2	5	1	2	6	5	6	2	2	1	6	6	6	6	7	6	2	5	6	7	6	2	4	1	1	2
R_vVyCHsG4TnmpWcV	1	1		2	5	1		6	6	6	6	6	3	3	3	6	3	2	3	2	2	1	3	2	5	1	2	6	5	6	2	2	1	6	6	6	6	7	6	2	5	6	7	6	2	4	1	1	2
R_vVyCHsG4TnmpWcV	1	1		2	5	1		6	6	6	6	6	3	3	3	6	3	2	3	2	2	1	3	2	5	1	2	6	5	6	2	2	1	6	6	6	6	7	6	2	5	6	7	6	2	4	1	1	2
R_vVyCHsG4TnmpWcV	1	1		2	5	1		6	6	6	6	6	3	3	3	6	3	2	3	2	2	1	3	2	5	1	2	6	5	6	2	2	1	6	6	6	6	7	6	2	5	6	7	6	2	4	1	1	2
R_vVyCHsG4TnmpWcV	1	1		2	5	1		6	6	6	6	6	3	3	3	6	3	2	3	2	2	1	3	2	5	1	2	6	5	6	2	2	1	6	6	6	6	7	6	2	5	6	7	6	2	4	1	1	2
R_302IRPDB5pNSM1J	1	1		2	1	1		4	5	3	2	5	3	3	2	5	2	3	3	2	6	5	5	5	6	2	2	6	1	6	2	1	1	6	6	7	7	6	7	2	5	6	6	5	1	2	1	1	1
R_302IRPDB5pNSM1J	1	1		2	1	1		4	5	3	2	5	3	3	2	5	2	3	3	2	6	5	5	5	6	2	2	6	1	6	2	1	1	6	6	7	7	6	7	2	5	6	6	5	1	2	1	1	1
R_302IRPDB5pNSM1J	1	1		2	1	1		4	5	3	2	5	3	3	2	5	2	3	3	2	6	5	5	5	6	2	2	6	1	6	2	1	1	6	6	7	7	6	7	2	5	6	6	5	1	2	1	1	1
R_302IRPDB5pNSM1J	1	1		2	1	1		4	5	3	2	5	3	3	2	5	2	3	3	2	6	5	5	5	6	2	2	6	1	6	2	1	1	6	6	7	7	6	7	2	5	6	6	5	1	2	1	1	1
R_302IRPDB5pNSM1J	1	1		2	1	1		4	5	3	2	5	3	3	2	5	2	3	3	2	6	5	5	5	6	2	2	6	1	6	2	1	1	6	6	7	7	6	7	2	5	6	6	5	1	2	1	1	1
R_302IRPDB5pNSM1J	1	1		2	1	1		4	5	3	2	5	3	3	2	5	2	3	3	2	6	5	5	5	6	2	2	6	1	6	2	1	1	6	6	7	7	6	7	2	5	6	6	5	1	2	1	1	1
R_302IRPDB5pNSM1J	1	1		2	1	1		4	5	3	2	5	3	3	2	5	2	3	3	2	6	5	5	5	6	2	2	6	1	6	2	1	1	6	6	7	7	6	7	2	5	6	6	5	1	2	1	1	1
R_302IRPDB5pNSM1J	1	1		2	1	1		4	5	3	2	5	3	3	2	5	2	3	3	2	6	5	5	5	6	2	2	6	1	6	2	1	1	6	6	7	7	6	7	2	5	6	6	5	1	2	1	1	1
R_302IRPDB5pNSM1J	1	1		2	1	1		4	5	3	2	5	3	3	2	5	2	3	3	2	6	5	5	5	6	2	2	6	1	6	2	1	1	6	6	7	7	6	7	2	5	6	6	5	1	2	1	1	1
R_302IRPDB5pNSM1J	1	1		2	1	1		4	5	3	2	5	3	3	2	5	2	3	3	2	6	5	5	5	6	2	2	6	1	6	2	1	1	6	6	7	7	6	7	2	5	6	6	5	1	2	1	1	1
R_302IRPDB5pNSM1J	1	1		2	1	1		4	5	3	2	5	3	3	2	5	2	3	3	2	6	5	5	5	6	2	2	6	1	6	2	1	1	6	6	7	7	6	7	2	5	6	6	5	1	2	1	1	1
R_302IRPDB5pNSM1J	1	1		2	1	1		4	5	3	2	5	3	3	2	5	2	3	3	2	6	5	5	5	6	2	2	6	1	6	2	1	1	6	6	7	7	6	7	2	5	6	6	5	1	2	1	1	1
R_302IRPDB5pNSM1J	1	1		2	1	1		4	5	3	2	5	3	3	2	5	2	3	3	2	6	5	5	5	6	2	2	6	1	6	2	1	1	6	6	7	7	6	7	2	5	6	6	5	1	2	1	1	1
R_302IRPDB5pNSM1J	1	1		2	1	1		4	5	3	2	5	3	3	2	5	2	3	3	2	6	5	5	5	6	2	2	6	1	6	2	1	1	6	6	7	7	6	7	2	5	6	6	5	1	2	1	1	1
R_302IRPDB5pNSM1J	1	1		2	1	1		4	5	3	2	5	3	3	2	5	2	3	3	2	6	5	5	5	6	2	2	6	1	6	2	1	1	6	6	7	7	6	7	2	5	6	6	5	1	2	1	1	1
R_302IRPDB5pNSM1J	1	1		2	1	1		4	5	3	2	5	3	3	2	5	2	3	3	2	6	5	5	5	6	2	2	6	1	6	2	1	1	6	6	7	7	6	7	2	5	6	6	5	1	2	1	1	1
R_302IRPDB5pNSM1J	1	1		2	1	1		4	5	3	2	5	3	3	2	5	2	3	3	2	6	5	5	5	6	2	2	6	1	6	2	1	1	6	6	7	7	6	7	2	5	6	6	5	1	2	1	1	1
R_302IRPDB5pNSM1J	1	1		2	1	1		4	5	3	2	5	3	3	2	5	2	3	3	2	6	5	5	5	6	2	2	6	1	6	2	1	1	6	6	7	7	6	7	2	5	6	6	5	1	2	1	1	1
R_302IRPDB5pNSM1J	1	1		2	1	1		4	5	3	2	5	3	3	2	5	2	3	3	2	6	5	5	5	6	2	2	6	1	6	2	1	1	6	6	7	7	6	7	2	5	6	6	5	1	2	1	1	1
R_1q81f0l5YaPC2Pl	1	2		4	9	1		2	5	5	2	4	5	2	2	2	6	2	6	2	2	1	1	1	1	2	3	6	2	6	2	1	1	7	6	5	7	7	7	2	6	5	6	7	4	2	4	3	2
R_1q81f0l5YaPC2Pl	1	2		4	9	1		2	5	5	2	4	5	2	2	2	6	2	6	2	2	1	1	1	1	2	3	6	2	6	2	1	1	7	6	5	7	7	7	2	6	5	6	7	4	2	4	3	2
R_1q81f0l5YaPC2Pl	1	2		4	9	1		2	5	5	2	4	5	2	2	2	6	2	6	2	2	1	1	1	1	2	3	6	2	6	2	1	1	7	6	5	7	7	7	2	6	5	6	7	4	2	4	3	2
R_1q81f0l5YaPC2Pl	1	2		4	9	1		2	5	5	2	4	5	2	2	2	6	2	6	2	2	1	1	1	1	2	3	6	2	6	2	1	1	7	6	5	7	7	7	2	6	5	6	7	4	2	4	3	2
R_1q81f0l5YaPC2Pl	1	2		4	9	1		2	5	5	2	4	5	2	2	2	6	2	6	2	2	1	1	1	1	2	3	6	2	6	2	1	1	7	6	5	7	7	7	2	6	5	6	7	4	2	4	3	2
R_1q81f0l5YaPC2Pl	1	2		4	9	1		2	5	5	2	4	5	2	2	2	6	2	6	2	2	1	1	1	1	2	3	6	2	6	2	1	1	7	6	5	7	7	7	2	6	5	6	7	4	2	4	3	2
R_1q81f0l5YaPC2Pl	1	2		4	9	1		2	5	5	2	4	5	2	2	2	6	2	6	2	2	1	1	1	1	2	3	6	2	6	2	1	1	7	6	5	7	7	7	2	6	5	6	7	4	2	4	3	2
R_1q81f0l5YaPC2Pl	1	2		4	9	1		2	5	5	2	4	5	2	2	2	6	2	6	2	2	1	1	1	1	2	3	6	2	6	2	1	1	7	6	5	7	7	7	2	6	5	6	7	4	2	4	3	2
R_1q81f0l5YaPC2Pl	1	2		4	9	1		2	5	5	2	4	5	2	2	2	6	2	6	2	2	1	1	1	1	2	3	6	2	6	2	1	1	7	6	5	7	7	7	2	6	5	6	7	4	2	4	3	2
R_1q81f0l5YaPC2Pl	1	2		4	9	1		2	5	5	2	4	5	2	2	2	6	2	6	2	2	1	1	1	1	2	3	6	2	6	2	1	1	7	6	5	7	7	7	2	6	5	6	7	4	2	4	3	2
R_1q81f0l5YaPC2Pl	1	2		4	9	1		2	5	5	2	4	5	2	2	2	6	2	6	2	2	1	1	1	1	2	3	6	2	6	2	1	1	7	6	5	7	7	7	2	6	5	6	7	4	2	4	3	2
R_1q81f0l5YaPC2Pl	1	2		4	9	1		2	5	5	2	4	5	2	2	2	6	2	6	2	2	1	1	1	1	2	3	6	2	6	2	1	1	7	6	5	7	7	7	2	6	5	6	7	4	2	4	3	2
R_1q81f0l5YaPC2Pl	1	2		4	9	1		2	5	5	2	4	5	2	2	2	6	2	6	2	2	1	1	1	1	2	3	6	2	6	2	1	1	7	6	5	7	7	7	2	6	5	6	7	4	2	4	3	2
R_1q81f0l5YaPC2Pl	1	2		4	9	1		2	5	5	2	4	5	2	2	2	6	2	6	2	2	1	1	1	1	2	3	6	2	6	2	1	1	7	6	5	7	7	7	2	6	5	6	7	4	2	4	3	2
R_1q81f0l5YaPC2Pl	1	2		4	9	1		2	5	5	2	4	5	2	2	2	6	2	6	2	2	1	1	1	1	2	3	6	2	6	2	1	1	7	6	5	7	7	7	2	6	5	6	7	4	2	4	3	2
R_1q81f0l5YaPC2Pl	1	2		4	9	1		2	5	5	2	4	5	2	2	2	6	2	6	2	2	1	1	1	1	2	3	6	2	6	2	1	1	7	6	5	7	7	7	2	6	5	6	7	4	2	4	3	2
R_1q81f0l5YaPC2Pl	1	2		4	9	1		2	5	5	2	4	5	2	2	2	6	2	6	2	2	1	1	1	1	2	3	6	2	6	2	1	1	7	6	5	7	7	7	2	6	5	6	7	4	2	4	3	2
R_1q81f0l5YaPC2Pl	1	2		4	9	1		2	5	5	2	4	5	2	2	2	6	2	6	2	2	1	1	1	1	2	3	6	2	6	2	1	1	7	6	5	7	7	7	2	6	5	6	7	4	2	4	3	2
R_1q81f0l5YaPC2Pl	1	2		4	9	1		2	5	5	2	4	5	2	2	2	6	2	6	2	2	1	1	1	1	2	3	6	2	6	2	1	1	7	6	5	7	7	7	2	6	5	6	7	4	2	4	3	2
R_1q81f0l5YaPC2Pl	1	2		4	9	1		2	5	5	2	4	5	2	2	2	6	2	6	2	2	1	1	1	1	2	3	6	2	6	2	1	1	7	6	5	7	7	7	2	6	5	6	7	4	2	4	3	2
R_1q81f0l5YaPC2Pl	1	2		4	9	1		2	5	5	2	4	5	2	2	2	6	2	6	2	2	1	1	1	1	2	3	6	2	6	2	1	1	7	6	5	7	7	7	2	6	5	6	7	4	2	4	3	2
R_1q81f0l5YaPC2Pl	1	2		4	9	1		2	5	5	2	4	5	2	2	2	6	2	6	2	2	1	1	1	1	2	3	6	2	6	2	1	1	7	6	5	7	7	7	2	6	5	6	7	4	2	4	3	2
R_1q81f0l5YaPC2Pl	1	2		4	9	1		2	5	5	2	4	5	2	2	2	6	2	6	2	2	1	1	1	1	2	3	6	2	6	2	1	1	7	6	5	7	7	7	2	6	5	6	7	4	2	4	3	2
R_1q81f0l5YaPC2Pl	1	2		4	9	1		2	5	5	2	4	5	2	2	2	6	2	6	2	2	1	1	1	1	2	3	6	2	6	2	1	1	7	6	5	7	7	7	2	6	5	6	7	4	2	4	3	2
R_1q81f0l5YaPC2Pl	1	2		4	9	1		2	5	5	2	4	5	2	2	2	6	2	6	2	2	1	1	1	1	2	3	6	2	6	2	1	1	7	6	5	7	7	7	2	6	5	6	7	4	2	4	3	2
R_1q81f0l5YaPC2Pl	1	2		4	9	1		2	5	5	2	4	5	2	2	2	6	2	6	2	2	1	1	1	1	2	3	6	2	6	2	1	1	7	6	5	7	7	7	2	6	5	6	7	4	2	4	3	2
R_1q81f0l5YaPC2Pl	1	2		4	9	1		2	5	5	2	4	5	2	2	2	6	2	6	2	2	1	1	1	1	2	3	6	2	6	2	1	1	7	6	5	7	7	7	2	6	5	6	7	4	2	4	3	2
R_2qf0yG7BmNpoD8F	1	1		2	1	1		1	7	7	7	7	7	6	5	6	2	5	2	4	6	5	5	4	6	2	4	5	6	5	3	3	2	5	6	5	6	5	5	3	5	6	6	5	3	4	4	2	4
R_2qf0yG7BmNpoD8F	1	1		2	1	1		1	7	7	7	7	7	6	5	6	2	5	2	4	6	5	5	4	6	2	4	5	6	5	3	3	2	5	6	5	6	5	5	3	5	6	6	5	3	4	4	2	4
R_2qf0yG7BmNpoD8F	1	1		2	1	1		1	7	7	7	7	7	6	5	6	2	5	2	4	6	5	5	4	6	2	4	5	6	5	3	3	2	5	6	5	6	5	5	3	5	6	6	5	3	4	4	2	4
R_2qf0yG7BmNpoD8F	1	1		2	1	1		1	7	7	7	7	7	6	5	6	2	5	2	4	6	5	5	4	6	2	4	5	6	5	3	3	2	5	6	5	6	5	5	3	5	6	6	5	3	4	4	2	4
R_2qf0yG7BmNpoD8F	1	1		2	1	1		1	7	7	7	7	7	6	5	6	2	5	2	4	6	5	5	4	6	2	4	5	6	5	3	3	2	5	6	5	6	5	5	3	5	6	6	5	3	4	4	2	4
R_2qf0yG7BmNpoD8F	1	1		2	1	1		1	7	7	7	7	7	6	5	6	2	5	2	4	6	5	5	4	6	2	4	5	6	5	3	3	2	5	6	5	6	5	5	3	5	6	6	5	3	4	4	2	4
R_2qf0yG7BmNpoD8F	1	1		2	1	1		1	7	7	7	7	7	6	5	6	2	5	2	4	6	5	5	4	6	2	4	5	6	5	3	3	2	5	6	5	6	5	5	3	5	6	6	5	3	4	4	2	4
R_2qf0yG7BmNpoD8F	1	1		2	1	1		1	7	7	7	7	7	6	5	6	2	5	2	4	6	5	5	4	6	2	4	5	6	5	3	3	2	5	6	5	6	5	5	3	5	6	6	5	3	4	4	2	4
R_2qf0yG7BmNpoD8F	1	1		2	1	1		1	7	7	7	7	7	6	5	6	2	5	2	4	6	5	5	4	6	2	4	5	6	5	3	3	2	5	6	5	6	5	5	3	5	6	6	5	3	4	4	2	4
R_2qf0yG7BmNpoD8F	1	1		2	1	1		1	7	7	7	7	7	6	5	6	2	5	2	4	6	5	5	4	6	2	4	5	6	5	3	3	2	5	6	5	6	5	5	3	5	6	6	5	3	4	4	2	4
R_2qf0yG7BmNpoD8F	1	1		2	1	1		1	7	7	7	7	7	6	5	6	2	5	2	4	6	5	5	4	6	2	4	5	6	5	3	3	2	5	6	5	6	5	5	3	5	6	6	5	3	4	4	2	4
R_2qf0yG7BmNpoD8F	1	1		2	1	1		1	7	7	7	7	7	6	5	6	2	5	2	4	6	5	5	4	6	2	4	5	6	5	3	3	2	5	6	5	6	5	5	3	5	6	6	5	3	4	4	2	4
R_2qf0yG7BmNpoD8F	1	1		2	1	1		1	7	7	7	7	7	6	5	6	2	5	2	4	6	5	5	4	6	2	4	5	6	5	3	3	2	5	6	5	6	5	5	3	5	6	6	5	3	4	4	2	4
R_2qf0yG7BmNpoD8F	1	1		2	1	1		1	7	7	7	7	7	6	5	6	2	5	2	4	6	5	5	4	6	2	4	5	6	5	3	3	2	5	6	5	6	5	5	3	5	6	6	5	3	4	4	2	4
R_2qf0yG7BmNpoD8F	1	1		2	1	1		1	7	7	7	7	7	6	5	6	2	5	2	4	6	5	5	4	6	2	4	5	6	5	3	3	2	5	6	5	6	5	5	3	5	6	6	5	3	4	4	2	4
R_2qf0yG7BmNpoD8F	1	1		2	1	1		1	7	7	7	7	7	6	5	6	2	5	2	4	6	5	5	4	6	2	4	5	6	5	3	3	2	5	6	5	6	5	5	3	5	6	6	5	3	4	4	2	4
R_2qf0yG7BmNpoD8F	1	1		2	1	1		1	7	7	7	7	7	6	5	6	2	5	2	4	6	5	5	4	6	2	4	5	6	5	3	3	2	5	6	5	6	5	5	3	5	6	6	5	3	4	4	2	4
R_2qf0yG7BmNpoD8F	1	1		2	1	1		1	7	7	7	7	7	6	5	6	2	5	2	4	6	5	5	4	6	2	4	5	6	5	3	3	2	5	6	5	6	5	5	3	5	6	6	5	3	4	4	2	4
R_2qf0yG7BmNpoD8F	1	1		2	1	1		1	7	7	7	7	7	6	5	6	2	5	2	4	6	5	5	4	6	2	4	5	6	5	3	3	2	5	6	5	6	5	5	3	5	6	6	5	3	4	4	2	4
R_2qf0yG7BmNpoD8F	1	1		2	1	1		1	7	7	7	7	7	6	5	6	2	5	2	4	6	5	5	4	6	2	4	5	6	5	3	3	2	5	6	5	6	5	5	3	5	6	6	5	3	4	4	2	4
R_2qf0yG7BmNpoD8F	1	1		2	1	1		1	7	7	7	7	7	6	5	6	2	5	2	4	6	5	5	4	6	2	4	5	6	5	3	3	2	5	6	5	6	5	5	3	5	6	6	5	3	4	4	2	4
R_2qf0yG7BmNpoD8F	1	1		2	1	1		1	7	7	7	7	7	6	5	6	2	5	2	4	6	5	5	4	6	2	4	5	6	5	3	3	2	5	6	5	6	5	5	3	5	6	6	5	3	4	4	2	4
R_UKeSMOhCcBzLRHH	1	1		2	1	1		5	5	5	2	6	3	6	3	6	5	3	3	2	5	3	5	2	5	1	5	3	6	6	3	2	2	3	3	6	5	3	5	5	3	3	6	5	5	4	4	2	4
R_UKeSMOhCcBzLRHH	1	1		2	1	1		5	5	5	2	6	3	6	3	6	5	3	3	2	5	3	5	2	5	1	5	3	6	6	3	2	2	3	3	6	5	3	5	5	3	3	6	5	5	4	4	2	4
R_UKeSMOhCcBzLRHH	1	1		2	1	1		5	5	5	2	6	3	6	3	6	5	3	3	2	5	3	5	2	5	1	5	3	6	6	3	2	2	3	3	6	5	3	5	5	3	3	6	5	5	4	4	2	4
R_UKeSMOhCcBzLRHH	1	1		2	1	1		5	5	5	2	6	3	6	3	6	5	3	3	2	5	3	5	2	5	1	5	3	6	6	3	2	2	3	3	6	5	3	5	5	3	3	6	5	5	4	4	2	4
R_UKeSMOhCcBzLRHH	1	1		2	1	1		5	5	5	2	6	3	6	3	6	5	3	3	2	5	3	5	2	5	1	5	3	6	6	3	2	2	3	3	6	5	3	5	5	3	3	6	5	5	4	4	2	4
R_UKeSMOhCcBzLRHH	1	1		2	1	1		5	5	5	2	6	3	6	3	6	5	3	3	2	5	3	5	2	5	1	5	3	6	6	3	2	2	3	3	6	5	3	5	5	3	3	6	5	5	4	4	2	4
R_UKeSMOhCcBzLRHH	1	1		2	1	1		5	5	5	2	6	3	6	3	6	5	3	3	2	5	3	5	2	5	1	5	3	6	6	3	2	2	3	3	6	5	3	5	5	3	3	6	5	5	4	4	2	4
R_UKeSMOhCcBzLRHH	1	1		2	1	1		5	5	5	2	6	3	6	3	6	5	3	3	2	5	3	5	2	5	1	5	3	6	6	3	2	2	3	3	6	5	3	5	5	3	3	6	5	5	4	4	2	4
R_UKeSMOhCcBzLRHH	1	1		2	1	1		5	5	5	2	6	3	6	3	6	5	3	3	2	5	3	5	2	5	1	5	3	6	6	3	2	2	3	3	6	5	3	5	5	3	3	6	5	5	4	4	2	4
R_UKeSMOhCcBzLRHH	1	1		2	1	1		5	5	5	2	6	3	6	3	6	5	3	3	2	5	3	5	2	5	1	5	3	6	6	3	2	2	3	3	6	5	3	5	5	3	3	6	5	5	4	4	2	4
R_UKeSMOhCcBzLRHH	1	1		2	1	1		5	5	5	2	6	3	6	3	6	5	3	3	2	5	3	5	2	5	1	5	3	6	6	3	2	2	3	3	6	5	3	5	5	3	3	6	5	5	4	4	2	4
R_UKeSMOhCcBzLRHH	1	1		2	1	1		5	5	5	2	6	3	6	3	6	5	3	3	2	5	3	5	2	5	1	5	3	6	6	3	2	2	3	3	6	5	3	5	5	3	3	6	5	5	4	4	2	4
R_UKeSMOhCcBzLRHH	1	1		2	1	1		5	5	5	2	6	3	6	3	6	5	3	3	2	5	3	5	2	5	1	5	3	6	6	3	2	2	3	3	6	5	3	5	5	3	3	6	5	5	4	4	2	4
R_UKeSMOhCcBzLRHH	1	1		2	1	1		5	5	5	2	6	3	6	3	6	5	3	3	2	5	3	5	2	5	1	5	3	6	6	3	2	2	3	3	6	5	3	5	5	3	3	6	5	5	4	4	2	4
R_UKeSMOhCcBzLRHH	1	1		2	1	1		5	5	5	2	6	3	6	3	6	5	3	3	2	5	3	5	2	5	1	5	3	6	6	3	2	2	3	3	6	5	3	5	5	3	3	6	5	5	4	4	2	4
R_UKeSMOhCcBzLRHH	1	1		2	1	1		5	5	5	2	6	3	6	3	6	5	3	3	2	5	3	5	2	5	1	5	3	6	6	3	2	2	3	3	6	5	3	5	5	3	3	6	5	5	4	4	2	4
R_UKeSMOhCcBzLRHH	1	1		2	1	1		5	5	5	2	6	3	6	3	6	5	3	3	2	5	3	5	2	5	1	5	3	6	6	3	2	2	3	3	6	5	3	5	5	3	3	6	5	5	4	4	2	4
R_UKeSMOhCcBzLRHH	1	1		2	1	1		5	5	5	2	6	3	6	3	6	5	3	3	2	5	3	5	2	5	1	5	3	6	6	3	2	2	3	3	6	5	3	5	5	3	3	6	5	5	4	4	2	4
R_UKeSMOhCcBzLRHH	1	1		2	1	1		5	5	5	2	6	3	6	3	6	5	3	3	2	5	3	5	2	5	1	5	3	6	6	3	2	2	3	3	6	5	3	5	5	3	3	6	5	5	4	4	2	4
R_UKeSMOhCcBzLRHH	1	1		2	1	1		5	5	5	2	6	3	6	3	6	5	3	3	2	5	3	5	2	5	1	5	3	6	6	3	2	2	3	3	6	5	3	5	5	3	3	6	5	5	4	4	2	4
R_UKeSMOhCcBzLRHH	1	1		2	1	1		5	5	5	2	6	3	6	3	6	5	3	3	2	5	3	5	2	5	1	5	3	6	6	3	2	2	3	3	6	5	3	5	5	3	3	6	5	5	4	4	2	4
R_UKeSMOhCcBzLRHH	1	1		2	1	1		5	5	5	2	6	3	6	3	6	5	3	3	2	5	3	5	2	5	1	5	3	6	6	3	2	2	3	3	6	5	3	5	5	3	3	6	5	5	4	4	2	4
R_UKeSMOhCcBzLRHH	1	1		2	1	1		5	5	5	2	6	3	6	3	6	5	3	3	2	5	3	5	2	5	1	5	3	6	6	3	2	2	3	3	6	5	3	5	5	3	3	6	5	5	4	4	2	4
R_UKeSMOhCcBzLRHH	1	1		2	1	1		5	5	5	2	6	3	6	3	6	5	3	3	2	5	3	5	2	5	1	5	3	6	6	3	2	2	3	3	6	5	3	5	5	3	3	6	5	5	4	4	2	4
R_UKeSMOhCcBzLRHH	1	1		2	1	1		5	5	5	2	6	3	6	3	6	5	3	3	2	5	3	5	2	5	1	5	3	6	6	3	2	2	3	3	6	5	3	5	5	3	3	6	5	5	4	4	2	4
R_3Ld5tp7egyUhSqd	1	1		2	1	1		5	5	4	3	6	5	4	2	5	3	1	3	2	4	2	5	3	6	2	4	2	6	5	5	3	3	3	3	6	6	5	6	3	3	3	5	6	3	3	2	2	4
R_3Ld5tp7egyUhSqd	1	1		2	1	1		5	5	4	3	6	5	4	2	5	3	1	3	2	4	2	5	3	6	2	4	2	6	5	5	3	3	3	3	6	6	5	6	3	3	3	5	6	3	3	2	2	4
R_3Ld5tp7egyUhSqd	1	1		2	1	1		5	5	4	3	6	5	4	2	5	3	1	3	2	4	2	5	3	6	2	4	2	6	5	5	3	3	3	3	6	6	5	6	3	3	3	5	6	3	3	2	2	4
R_3Ld5tp7egyUhSqd	1	1		2	1	1		5	5	4	3	6	5	4	2	5	3	1	3	2	4	2	5	3	6	2	4	2	6	5	5	3	3	3	3	6	6	5	6	3	3	3	5	6	3	3	2	2	4
R_3Ld5tp7egyUhSqd	1	1		2	1	1		5	5	4	3	6	5	4	2	5	3	1	3	2	4	2	5	3	6	2	4	2	6	5	5	3	3	3	3	6	6	5	6	3	3	3	5	6	3	3	2	2	4
R_3Ld5tp7egyUhSqd	1	1		2	1	1		5	5	4	3	6	5	4	2	5	3	1	3	2	4	2	5	3	6	2	4	2	6	5	5	3	3	3	3	6	6	5	6	3	3	3	5	6	3	3	2	2	4
R_3Ld5tp7egyUhSqd	1	1		2	1	1		5	5	4	3	6	5	4	2	5	3	1	3	2	4	2	5	3	6	2	4	2	6	5	5	3	3	3	3	6	6	5	6	3	3	3	5	6	3	3	2	2	4
R_3Ld5tp7egyUhSqd	1	1		2	1	1		5	5	4	3	6	5	4	2	5	3	1	3	2	4	2	5	3	6	2	4	2	6	5	5	3	3	3	3	6	6	5	6	3	3	3	5	6	3	3	2	2	4
R_3Ld5tp7egyUhSqd	1	1		2	1	1		5	5	4	3	6	5	4	2	5	3	1	3	2	4	2	5	3	6	2	4	2	6	5	5	3	3	3	3	6	6	5	6	3	3	3	5	6	3	3	2	2	4
R_3Ld5tp7egyUhSqd	1	1		2	1	1		5	5	4	3	6	5	4	2	5	3	1	3	2	4	2	5	3	6	2	4	2	6	5	5	3	3	3	3	6	6	5	6	3	3	3	5	6	3	3	2	2	4
R_3Ld5tp7egyUhSqd	1	1		2	1	1		5	5	4	3	6	5	4	2	5	3	1	3	2	4	2	5	3	6	2	4	2	6	5	5	3	3	3	3	6	6	5	6	3	3	3	5	6	3	3	2	2	4
R_3Ld5tp7egyUhSqd	1	1		2	1	1		5	5	4	3	6	5	4	2	5	3	1	3	2	4	2	5	3	6	2	4	2	6	5	5	3	3	3	3	6	6	5	6	3	3	3	5	6	3	3	2	2	4
R_3Ld5tp7egyUhSqd	1	1		2	1	1		5	5	4	3	6	5	4	2	5	3	1	3	2	4	2	5	3	6	2	4	2	6	5	5	3	3	3	3	6	6	5	6	3	3	3	5	6	3	3	2	2	4
R_3Ld5tp7egyUhSqd	1	1		2	1	1		5	5	4	3	6	5	4	2	5	3	1	3	2	4	2	5	3	6	2	4	2	6	5	5	3	3	3	3	6	6	5	6	3	3	3	5	6	3	3	2	2	4
R_3Ld5tp7egyUhSqd	1	1		2	1	1		5	5	4	3	6	5	4	2	5	3	1	3	2	4	2	5	3	6	2	4	2	6	5	5	3	3	3	3	6	6	5	6	3	3	3	5	6	3	3	2	2	4
R_3Ld5tp7egyUhSqd	1	1		2	1	1		5	5	4	3	6	5	4	2	5	3	1	3	2	4	2	5	3	6	2	4	2	6	5	5	3	3	3	3	6	6	5	6	3	3	3	5	6	3	3	2	2	4
R_3Ld5tp7egyUhSqd	1	1		2	1	1		5	5	4	3	6	5	4	2	5	3	1	3	2	4	2	5	3	6	2	4	2	6	5	5	3	3	3	3	6	6	5	6	3	3	3	5	6	3	3	2	2	4
R_3Ld5tp7egyUhSqd	1	1		2	1	1		5	5	4	3	6	5	4	2	5	3	1	3	2	4	2	5	3	6	2	4	2	6	5	5	3	3	3	3	6	6	5	6	3	3	3	5	6	3	3	2	2	4
R_3Ld5tp7egyUhSqd	1	1		2	1	1		5	5	4	3	6	5	4	2	5	3	1	3	2	4	2	5	3	6	2	4	2	6	5	5	3	3	3	3	6	6	5	6	3	3	3	5	6	3	3	2	2	4
R_3Ld5tp7egyUhSqd	1	1		2	1	1		5	5	4	3	6	5	4	2	5	3	1	3	2	4	2	5	3	6	2	4	2	6	5	5	3	3	3	3	6	6	5	6	3	3	3	5	6	3	3	2	2	4
R_3Ld5tp7egyUhSqd	1	1		2	1	1		5	5	4	3	6	5	4	2	5	3	1	3	2	4	2	5	3	6	2	4	2	6	5	5	3	3	3	3	6	6	5	6	3	3	3	5	6	3	3	2	2	4
R_1IyF7CDxbPcDANI	1	1		2	3	1		6	6	2	2	2	2	2	5	6	5	1	6	2	2	2	1	1	1	1	2	6	6	3	5	4	1	4	4	6	6	5	7	2	3	3	5	7	1	1	2	1	1
R_1IyF7CDxbPcDANI	1	1		2	3	1		6	6	2	2	2	2	2	5	6	5	1	6	2	2	2	1	1	1	1	2	6	6	3	5	4	1	4	4	6	6	5	7	2	3	3	5	7	1	1	2	1	1
R_1IyF7CDxbPcDANI	1	1		2	3	1		6	6	2	2	2	2	2	5	6	5	1	6	2	2	2	1	1	1	1	2	6	6	3	5	4	1	4	4	6	6	5	7	2	3	3	5	7	1	1	2	1	1
R_1IyF7CDxbPcDANI	1	1		2	3	1		6	6	2	2	2	2	2	5	6	5	1	6	2	2	2	1	1	1	1	2	6	6	3	5	4	1	4	4	6	6	5	7	2	3	3	5	7	1	1	2	1	1
R_1IyF7CDxbPcDANI	1	1		2	3	1		6	6	2	2	2	2	2	5	6	5	1	6	2	2	2	1	1	1	1	2	6	6	3	5	4	1	4	4	6	6	5	7	2	3	3	5	7	1	1	2	1	1
R_1IyF7CDxbPcDANI	1	1		2	3	1		6	6	2	2	2	2	2	5	6	5	1	6	2	2	2	1	1	1	1	2	6	6	3	5	4	1	4	4	6	6	5	7	2	3	3	5	7	1	1	2	1	1
R_1IyF7CDxbPcDANI	1	1		2	3	1		6	6	2	2	2	2	2	5	6	5	1	6	2	2	2	1	1	1	1	2	6	6	3	5	4	1	4	4	6	6	5	7	2	3	3	5	7	1	1	2	1	1
R_1IyF7CDxbPcDANI	1	1		2	3	1		6	6	2	2	2	2	2	5	6	5	1	6	2	2	2	1	1	1	1	2	6	6	3	5	4	1	4	4	6	6	5	7	2	3	3	5	7	1	1	2	1	1
R_1IyF7CDxbPcDANI	1	1		2	3	1		6	6	2	2	2	2	2	5	6	5	1	6	2	2	2	1	1	1	1	2	6	6	3	5	4	1	4	4	6	6	5	7	2	3	3	5	7	1	1	2	1	1
R_1IyF7CDxbPcDANI	1	1		2	3	1		6	6	2	2	2	2	2	5	6	5	1	6	2	2	2	1	1	1	1	2	6	6	3	5	4	1	4	4	6	6	5	7	2	3	3	5	7	1	1	2	1	1
R_1IyF7CDxbPcDANI	1	1		2	3	1		6	6	2	2	2	2	2	5	6	5	1	6	2	2	2	1	1	1	1	2	6	6	3	5	4	1	4	4	6	6	5	7	2	3	3	5	7	1	1	2	1	1
R_1IyF7CDxbPcDANI	1	1		2	3	1		6	6	2	2	2	2	2	5	6	5	1	6	2	2	2	1	1	1	1	2	6	6	3	5	4	1	4	4	6	6	5	7	2	3	3	5	7	1	1	2	1	1
R_1IyF7CDxbPcDANI	1	1		2	3	1		6	6	2	2	2	2	2	5	6	5	1	6	2	2	2	1	1	1	1	2	6	6	3	5	4	1	4	4	6	6	5	7	2	3	3	5	7	1	1	2	1	1
R_1IyF7CDxbPcDANI	1	1		2	3	1		6	6	2	2	2	2	2	5	6	5	1	6	2	2	2	1	1	1	1	2	6	6	3	5	4	1	4	4	6	6	5	7	2	3	3	5	7	1	1	2	1	1
R_1IyF7CDxbPcDANI	1	1		2	3	1		6	6	2	2	2	2	2	5	6	5	1	6	2	2	2	1	1	1	1	2	6	6	3	5	4	1	4	4	6	6	5	7	2	3	3	5	7	1	1	2	1	1
R_1IyF7CDxbPcDANI	1	1		2	3	1		6	6	2	2	2	2	2	5	6	5	1	6	2	2	2	1	1	1	1	2	6	6	3	5	4	1	4	4	6	6	5	7	2	3	3	5	7	1	1	2	1	1
R_1IyF7CDxbPcDANI	1	1		2	3	1		6	6	2	2	2	2	2	5	6	5	1	6	2	2	2	1	1	1	1	2	6	6	3	5	4	1	4	4	6	6	5	7	2	3	3	5	7	1	1	2	1	1
R_1IyF7CDxbPcDANI	1	1		2	3	1		6	6	2	2	2	2	2	5	6	5	1	6	2	2	2	1	1	1	1	2	6	6	3	5	4	1	4	4	6	6	5	7	2	3	3	5	7	1	1	2	1	1
R_1ilN0MLccO0Isz2	1	1		2	3	1		6	7	6	6	5	5	6	6	5	4	4	4	3	4	4	5	4	6	5	5	4	5	5	3	4	3	4	5	4	5	3	5	4	4	3	4	5	4	3	4	3	4
R_1ilN0MLccO0Isz2	1	1		2	3	1		6	7	6	6	5	5	6	6	5	4	4	4	3	4	4	5	4	6	5	5	4	5	5	3	4	3	4	5	4	5	3	5	4	4	3	4	5	4	3	4	3	4
R_1ilN0MLccO0Isz2	1	1		2	3	1		6	7	6	6	5	5	6	6	5	4	4	4	3	4	4	5	4	6	5	5	4	5	5	3	4	3	4	5	4	5	3	5	4	4	3	4	5	4	3	4	3	4
R_1ilN0MLccO0Isz2	1	1		2	3	1		6	7	6	6	5	5	6	6	5	4	4	4	3	4	4	5	4	6	5	5	4	5	5	3	4	3	4	5	4	5	3	5	4	4	3	4	5	4	3	4	3	4
R_1ilN0MLccO0Isz2	1	1		2	3	1		6	7	6	6	5	5	6	6	5	4	4	4	3	4	4	5	4	6	5	5	4	5	5	3	4	3	4	5	4	5	3	5	4	4	3	4	5	4	3	4	3	4
R_1ilN0MLccO0Isz2	1	1		2	3	1		6	7	6	6	5	5	6	6	5	4	4	4	3	4	4	5	4	6	5	5	4	5	5	3	4	3	4	5	4	5	3	5	4	4	3	4	5	4	3	4	3	4
R_1ilN0MLccO0Isz2	1	1		2	3	1		6	7	6	6	5	5	6	6	5	4	4	4	3	4	4	5	4	6	5	5	4	5	5	3	4	3	4	5	4	5	3	5	4	4	3	4	5	4	3	4	3	4
R_1ilN0MLccO0Isz2	1	1		2	3	1		6	7	6	6	5	5	6	6	5	4	4	4	3	4	4	5	4	6	5	5	4	5	5	3	4	3	4	5	4	5	3	5	4	4	3	4	5	4	3	4	3	4
R_1ilN0MLccO0Isz2	1	1		2	3	1		6	7	6	6	5	5	6	6	5	4	4	4	3	4	4	5	4	6	5	5	4	5	5	3	4	3	4	5	4	5	3	5	4	4	3	4	5	4	3	4	3	4
R_1ilN0MLccO0Isz2	1	1		2	3	1		6	7	6	6	5	5	6	6	5	4	4	4	3	4	4	5	4	6	5	5	4	5	5	3	4	3	4	5	4	5	3	5	4	4	3	4	5	4	3	4	3	4
R_1ilN0MLccO0Isz2	1	1		2	3	1		6	7	6	6	5	5	6	6	5	4	4	4	3	4	4	5	4	6	5	5	4	5	5	3	4	3	4	5	4	5	3	5	4	4	3	4	5	4	3	4	3	4
R_1ilN0MLccO0Isz2	1	1		2	3	1		6	7	6	6	5	5	6	6	5	4	4	4	3	4	4	5	4	6	5	5	4	5	5	3	4	3	4	5	4	5	3	5	4	4	3	4	5	4	3	4	3	4
R_1ilN0MLccO0Isz2	1	1		2	3	1		6	7	6	6	5	5	6	6	5	4	4	4	3	4	4	5	4	6	5	5	4	5	5	3	4	3	4	5	4	5	3	5	4	4	3	4	5	4	3	4	3	4
R_1ilN0MLccO0Isz2	1	1		2	3	1		6	7	6	6	5	5	6	6	5	4	4	4	3	4	4	5	4	6	5	5	4	5	5	3	4	3	4	5	4	5	3	5	4	4	3	4	5	4	3	4	3	4
R_1ilN0MLccO0Isz2	1	1		2	3	1		6	7	6	6	5	5	6	6	5	4	4	4	3	4	4	5	4	6	5	5	4	5	5	3	4	3	4	5	4	5	3	5	4	4	3	4	5	4	3	4	3	4
R_1ilN0MLccO0Isz2	1	1		2	3	1		6	7	6	6	5	5	6	6	5	4	4	4	3	4	4	5	4	6	5	5	4	5	5	3	4	3	4	5	4	5	3	5	4	4	3	4	5	4	3	4	3	4
R_3lrd45QyKjA6vFS	1	1		4	3	2		2	1	1	1	2	4	2	2	2	7	2	7	1	2	1	2	5	4	1	5	5	5	5	5	5	5	3	3	6	5	3	5	2	3	3	4	6	1	1	3	3	1
R_3lrd45QyKjA6vFS	1	1		4	3	2		2	1	1	1	2	4	2	2	2	7	2	7	1	2	1	2	5	4	1	5	5	5	5	5	5	5	3	3	6	5	3	5	2	3	3	4	6	1	1	3	3	1
R_3lrd45QyKjA6vFS	1	1		4	3	2		2	1	1	1	2	4	2	2	2	7	2	7	1	2	1	2	5	4	1	5	5	5	5	5	5	5	3	3	6	5	3	5	2	3	3	4	6	1	1	3	3	1
R_3lrd45QyKjA6vFS	1	1		4	3	2		2	1	1	1	2	4	2	2	2	7	2	7	1	2	1	2	5	4	1	5	5	5	5	5	5	5	3	3	6	5	3	5	2	3	3	4	6	1	1	3	3	1
R_3lrd45QyKjA6vFS	1	1		4	3	2		2	1	1	1	2	4	2	2	2	7	2	7	1	2	1	2	5	4	1	5	5	5	5	5	5	5	3	3	6	5	3	5	2	3	3	4	6	1	1	3	3	1
R_3lrd45QyKjA6vFS	1	1		4	3	2		2	1	1	1	2	4	2	2	2	7	2	7	1	2	1	2	5	4	1	5	5	5	5	5	5	5	3	3	6	5	3	5	2	3	3	4	6	1	1	3	3	1
R_3lrd45QyKjA6vFS	1	1		4	3	2		2	1	1	1	2	4	2	2	2	7	2	7	1	2	1	2	5	4	1	5	5	5	5	5	5	5	3	3	6	5	3	5	2	3	3	4	6	1	1	3	3	1
R_3lrd45QyKjA6vFS	1	1		4	3	2		2	1	1	1	2	4	2	2	2	7	2	7	1	2	1	2	5	4	1	5	5	5	5	5	5	5	3	3	6	5	3	5	2	3	3	4	6	1	1	3	3	1
R_3lrd45QyKjA6vFS	1	1		4	3	2		2	1	1	1	2	4	2	2	2	7	2	7	1	2	1	2	5	4	1	5	5	5	5	5	5	5	3	3	6	5	3	5	2	3	3	4	6	1	1	3	3	1
R_3lrd45QyKjA6vFS	1	1		4	3	2		2	1	1	1	2	4	2	2	2	7	2	7	1	2	1	2	5	4	1	5	5	5	5	5	5	5	3	3	6	5	3	5	2	3	3	4	6	1	1	3	3	1
R_3lrd45QyKjA6vFS	1	1		4	3	2		2	1	1	1	2	4	2	2	2	7	2	7	1	2	1	2	5	4	1	5	5	5	5	5	5	5	3	3	6	5	3	5	2	3	3	4	6	1	1	3	3	1
R_3lrd45QyKjA6vFS	1	1		4	3	2		2	1	1	1	2	4	2	2	2	7	2	7	1	2	1	2	5	4	1	5	5	5	5	5	5	5	3	3	6	5	3	5	2	3	3	4	6	1	1	3	3	1
R_2sFhqBT6W3wP0Jj	1	1		3	1	1		3	3	2	3	1	2	5	1	6	7	2	5	2	2	1	6	2	7	2	7	1	6	2	7	7	7	2	2	5	5	6	3	7	2	1	1	6	4	2	5	2	1
R_2sFhqBT6W3wP0Jj	1	1		3	1	1		3	3	2	3	1	2	5	1	6	7	2	5	2	2	1	6	2	7	2	7	1	6	2	7	7	7	2	2	5	5	6	3	7	2	1	1	6	4	2	5	2	1
R_2sFhqBT6W3wP0Jj	1	1		3	1	1		3	3	2	3	1	2	5	1	6	7	2	5	2	2	1	6	2	7	2	7	1	6	2	7	7	7	2	2	5	5	6	3	7	2	1	1	6	4	2	5	2	1
R_2sFhqBT6W3wP0Jj	1	1		3	1	1		3	3	2	3	1	2	5	1	6	7	2	5	2	2	1	6	2	7	2	7	1	6	2	7	7	7	2	2	5	5	6	3	7	2	1	1	6	4	2	5	2	1
R_2sFhqBT6W3wP0Jj	1	1		3	1	1		3	3	2	3	1	2	5	1	6	7	2	5	2	2	1	6	2	7	2	7	1	6	2	7	7	7	2	2	5	5	6	3	7	2	1	1	6	4	2	5	2	1
R_2sFhqBT6W3wP0Jj	1	1		3	1	1		3	3	2	3	1	2	5	1	6	7	2	5	2	2	1	6	2	7	2	7	1	6	2	7	7	7	2	2	5	5	6	3	7	2	1	1	6	4	2	5	2	1
R_2sFhqBT6W3wP0Jj	1	1		3	1	1		3	3	2	3	1	2	5	1	6	7	2	5	2	2	1	6	2	7	2	7	1	6	2	7	7	7	2	2	5	5	6	3	7	2	1	1	6	4	2	5	2	1
R_2sFhqBT6W3wP0Jj	1	1		3	1	1		3	3	2	3	1	2	5	1	6	7	2	5	2	2	1	6	2	7	2	7	1	6	2	7	7	7	2	2	5	5	6	3	7	2	1	1	6	4	2	5	2	1
R_2sFhqBT6W3wP0Jj	1	1		3	1	1		3	3	2	3	1	2	5	1	6	7	2	5	2	2	1	6	2	7	2	7	1	6	2	7	7	7	2	2	5	5	6	3	7	2	1	1	6	4	2	5	2	1
R_2sFhqBT6W3wP0Jj	1	1		3	1	1		3	3	2	3	1	2	5	1	6	7	2	5	2	2	1	6	2	7	2	7	1	6	2	7	7	7	2	2	5	5	6	3	7	2	1	1	6	4	2	5	2	1
R_2sFhqBT6W3wP0Jj	1	1		3	1	1		3	3	2	3	1	2	5	1	6	7	2	5	2	2	1	6	2	7	2	7	1	6	2	7	7	7	2	2	5	5	6	3	7	2	1	1	6	4	2	5	2	1
[truncated: 758 more rows]
[truncated: 534 more columns]
